# Supplementary material for: 3-[(1-Benzyl-1H-1,2,3-triazol-5-yl)methyl]-1,5-dimethyl-1,5-benzodiazepine-2,4-dione monohydrate
Source: Acta Crystallogr Sect E Struct Rep Online. 2010 Feb 13;66(Pt 3):o633. doi: 10.1107/S1600536810005325 (PMC2983709; doi:10.1107/S1600536810005325)
Supplement: Supplementary file 2 [file e-66-0o633-Isup2.hkl]

# 
# h,k,l, Fc-squared, Fo-squared, sigma(Fo-squared) and status flag 
# 
data_I
_shelx_title '  P21/c' 
_shelx_refln_list_code          4 
_shelx_F_calc_maximum      175.06 
_exptl_crystal_F_000       832.00 
_reflns_d_resolution_high  0.7601 
 
loop_ 
 _symmetry_equiv_pos_as_xyz 
 'x, y, z' 
 '-x, y+1/2, -z+1/2' 
 '-x, -y, -z' 
 'x, -y-1/2, z-1/2' 
 
_cell_length_a     9.6002 
_cell_length_b    11.9497 
_cell_length_c    17.0860 
_cell_angle_alpha  90.000 
_cell_angle_beta   92.527 
_cell_angle_gamma  90.000 
 
_shelx_F_squared_multiplier     1.000 
 
loop_ 
 _refln_index_h 
 _refln_index_k 
 _refln_index_l 
 _refln_F_squared_calc 
 _refln_F_squared_meas 
 _refln_F_squared_sigma 
 _refln_observed_status 
   2   0   0    30645.11    28094.23    312.08 o 
   3   0   0     8308.98     8348.02    102.72 o 
   4   0   0       18.09       14.93      7.35 o 
   5   0   0     9022.70     9100.93    139.57 o 
   6   0   0       72.41       73.99      5.27 o 
   7   0   0      190.11      225.22     14.46 o 
   8   0   0      151.24      130.83     10.63 o 
   9   0   0       54.45       52.56      9.91 o 
  10   0   0      152.66      153.25     13.59 o 
  11   0   0       12.56        8.96      9.70 o 
  12   0   0       47.87       30.84      8.45 o 
   1   1   0       93.75       85.16      1.74 o 
   2   1   0       25.68       29.98      1.23 o 
   3   1   0     1764.52     1730.41     15.96 o 
   4   1   0      704.30      696.75      8.44 o 
   5   1   0      255.83      278.96      5.61 o 
   6   1   0      549.33      522.31      8.97 o 
   7   1   0       11.76       17.62      3.42 o 
   8   1   0      266.17      225.93      9.18 o 
   9   1   0        0.33        1.43      4.25 o 
  10   1   0       39.73       42.60      6.35 o 
  11   1   0      119.94      128.91      8.98 o 
  12   1   0        0.37       -0.40      6.16 o 
   0   2   0       64.72       64.07      1.58 o 
   1   2   0        5.71        5.47      0.68 o 
   2   2   0     5967.32     5813.46     48.49 o 
   3   2   0       12.43       17.97      1.51 o 
   4   2   0        0.42        2.17      1.52 o 
   5   2   0      113.96      117.99      3.69 o 
   6   2   0      216.49      206.09      5.52 o 
   7   2   0       90.62       86.99      5.70 o 
   8   2   0       16.55       11.60      4.48 o 
   9   2   0        0.05        1.19      4.22 o 
  10   2   0       14.80       13.21      5.50 o 
  11   2   0       46.07       42.58      6.54 o 
  12   2   0        9.20       11.05      6.64 o 
   1   3   0    14277.50    14232.36     94.06 o 
   2   3   0     4465.64     4564.96     34.88 o 
   3   3   0        1.30       -1.87      1.25 o 
   4   3   0       62.79       76.25      2.73 o 
   5   3   0       63.37       58.16      2.87 o 
   6   3   0      929.80      980.66     12.79 o 
   7   3   0       12.72       16.97      3.19 o 
   8   3   0        8.83        0.80      4.13 o 
   9   3   0       10.95        6.79      4.65 o 
  10   3   0        1.73       -0.99      4.10 o 
  11   3   0        8.45        3.80      5.72 o 
  12   3   0        6.89        4.27      5.19 o 
   0   4   0      325.01      375.39      5.44 o 
   1   4   0     3798.42     3833.69     26.57 o 
   2   4   0      180.53      212.88      3.39 o 
   3   4   0      100.59      118.00      2.74 o 
   4   4   0       21.47       15.90      1.92 o 
   5   4   0        7.66        6.41      1.98 o 
   6   4   0       54.96       56.21      4.14 o 
   7   4   0       77.32       77.81      5.17 o 
   8   4   0        4.19        1.93      2.94 o 
   9   4   0       87.93       96.46      6.42 o 
  10   4   0        2.99        1.56      4.72 o 
  11   4   0        8.71        9.69      5.58 o 
  12   4   0       16.07       15.80      6.99 o 
   1   5   0        3.16        4.06      1.11 o 
   2   5   0        4.33        2.17      1.25 o 
   3   5   0      349.36      336.16      4.73 o 
   4   5   0       99.87      102.02      2.84 o 
   5   5   0      131.22      124.46      3.90 o 
   6   5   0      237.47      210.67      5.84 o 
   7   5   0      402.45      408.25     11.53 o 
   8   5   0       19.03        8.18      3.37 o 
   9   5   0       29.37       23.56      6.09 o 
  10   5   0      185.85      194.46     11.77 o 
  11   5   0       78.80       96.36     16.30 o 
   0   6   0      225.95      202.24      5.45 o 
   1   6   0       69.31       70.52      2.25 o 
   2   6   0     1051.42     1189.96     11.25 o 
   3   6   0      536.79      572.19      6.82 o 
   4   6   0        5.59        2.94      1.58 o 
   5   6   0      146.65      124.68      4.08 o 
   6   6   0     1130.14     1117.86     14.76 o 
   7   6   0       18.91       19.25      4.48 o 
   8   6   0      356.51      317.80     10.01 o 
   9   6   0       38.89       28.72      5.78 o 
  10   6   0       18.08        6.41      5.32 o 
  11   6   0       76.19       85.42      9.99 o 
   1   7   0      294.32      323.18      5.00 o 
   2   7   0      146.85      146.09      3.46 o 
   3   7   0        2.86        3.52      1.63 o 
   4   7   0      118.82      109.97      3.80 o 
   5   7   0      129.22      134.68      4.68 o 
   6   7   0        3.20        3.65      2.47 o 
   7   7   0        0.84        5.17      3.34 o 
   8   7   0      146.09      159.62      7.29 o 
   9   7   0        9.36        8.25      4.52 o 
  10   7   0        4.13        2.83      5.44 o 
  11   7   0        0.88       -6.57      5.79 o 
   0   8   0     1458.03     1430.63     27.42 o 
   1   8   0        0.89        0.59      1.56 o 
   2   8   0        3.03        0.21      1.79 o 
   3   8   0      185.32      196.64      4.90 o 
   4   8   0      149.60      167.85      4.82 o 
   5   8   0      140.38      142.44      5.61 o 
   6   8   0       32.76       46.40      4.16 o 
   7   8   0       10.78       10.40      4.42 o 
   8   8   0       13.02       13.06      4.22 o 
   9   8   0       13.91       16.06      5.14 o 
  10   8   0        3.05        5.55      5.65 o 
   1   9   0     1644.13     1625.98     18.02 o 
   2   9   0      409.63      405.51      7.86 o 
   3   9   0      101.38       93.73      4.22 o 
   4   9   0      706.80      671.49     11.02 o 
   5   9   0       70.20       83.44      5.10 o 
   6   9   0      108.43      109.15      6.14 o 
   7   9   0       65.56       73.04      5.77 o 
   8   9   0       21.29       14.62      4.51 o 
   9   9   0        7.15       -1.01      5.24 o 
  10   9   0      141.21      151.47     10.49 o 
   0  10   0      319.05      318.56      9.41 o 
   1  10   0      202.26      207.66      5.46 o 
   2  10   0      250.25      247.20      6.48 o 
   3  10   0        0.46       -2.35      2.45 o 
   4  10   0      687.44      648.75     12.02 o 
   5  10   0       34.80       37.16      4.41 o 
   6  10   0      199.53      201.74      7.99 o 
   7  10   0        1.47       -1.32      3.76 o 
   8  10   0       37.84       47.36      6.00 o 
   9  10   0        3.05        7.53      5.62 o 
   1  11   0      225.11      218.42      5.91 o 
   2  11   0        8.63        2.75      2.79 o 
   3  11   0       23.00       14.14      3.37 o 
   4  11   0       34.41       32.36      4.29 o 
   5  11   0       66.49       80.08      6.14 o 
   6  11   0        9.53        3.31      3.75 o 
   7  11   0        0.92        3.57      4.67 o 
   8  11   0       26.65       33.74      5.84 o 
   9  11   0        0.88        2.36      6.01 o 
   0  12   0       16.01       13.96      4.79 o 
   1  12   0      136.40      154.63      6.43 o 
   2  12   0      235.00      230.39      7.47 o 
   3  12   0       29.62       33.34      4.20 o 
   4  12   0       35.90       46.29      6.66 o 
   5  12   0        0.78        1.34      4.68 o 
   6  12   0        2.45       -0.20      4.25 o 
   7  12   0       17.74       22.61      5.75 o 
   8  12   0       72.44       85.05     11.10 o 
   1  13   0      134.09      130.63      6.04 o 
   2  13   0        1.43       -1.93      3.38 o 
   3  13   0       27.12       23.88      4.44 o 
   4  13   0        3.46        3.46      4.94 o 
   5  13   0        1.19       -2.60      4.97 o 
   6  13   0      175.11      176.08      9.56 o 
   7  13   0        4.50       -2.81      5.28 o 
   0  14   0      102.94      104.28      8.55 o 
   1  14   0        3.95        2.53      3.75 o 
   2  14   0        1.62        5.50      4.90 o 
   3  14   0       73.39       93.33      8.18 o 
   4  14   0        8.25       13.15      5.88 o 
   5  14   0      143.54      171.56     10.39 o 
   1  15   0       17.28       20.57      5.72 o 
   2  15   0        3.02       -2.98      5.40 o 
   3  15   0       37.07       44.25      7.73 o 
 -12   1   1        7.66        6.68      6.16 o 
 -11   1   1        8.44        5.29      4.44 o 
 -10   1   1        2.01        3.75      3.93 o 
  -9   1   1       12.52       11.04      5.13 o 
  -8   1   1      159.78      170.04     11.97 o 
  -7   1   1       66.41       76.19      4.86 o 
  -6   1   1       85.21      105.65      3.88 o 
  -5   1   1      785.50      819.22     11.04 o 
  -4   1   1        8.88       13.14      1.88 o 
  -3   1   1      477.11      504.35      6.37 o 
  -2   1   1        2.83        2.67      0.86 o 
  -1   1   1      194.21      152.51      2.71 o 
   1   1   1     2351.12     2137.19     25.57 o 
   2   1   1     3673.25     3769.60     31.93 o 
   3   1   1     3329.53     3370.23     27.13 o 
   4   1   1     4252.78     4425.56     38.53 o 
   5   1   1      487.98      491.23      7.30 o 
   6   1   1       46.43       34.71      2.99 o 
   7   1   1       72.73       96.07      6.12 o 
   8   1   1      406.44      363.01     11.27 o 
   9   1   1       12.25       30.67      5.38 o 
  10   1   1        0.05        3.18      4.74 o 
  11   1   1        0.69       -7.42      4.95 o 
  12   1   1        8.12        6.90      5.75 o 
 -12   2   1        0.94        2.49      8.08 o 
 -11   2   1       88.35      114.79      8.05 o 
 -10   2   1       25.30       22.75      5.69 o 
  -9   2   1      154.97      169.05     11.65 o 
  -8   2   1       26.41       17.94      4.56 o 
  -7   2   1      791.99      805.22     13.04 o 
  -6   2   1      275.58      282.89      7.03 o 
  -5   2   1      426.74      419.04      7.29 o 
  -4   2   1      127.93      102.88      3.27 o 
  -3   2   1     1809.77     1838.30     16.39 o 
  -2   2   1     3450.01     3390.67     27.96 o 
  -1   2   1    13785.01    13559.48     91.82 o 
   0   2   1     1137.72     1144.04      8.27 o 
   1   2   1     7261.64     7387.25     55.13 o 
   2   2   1      122.08      118.57      2.90 o 
   3   2   1      115.98      141.54      2.98 o 
   4   2   1       15.21        9.68      1.63 o 
   5   2   1       75.36       88.61      2.94 o 
   6   2   1      343.19      361.29      8.34 o 
   7   2   1      104.80      104.60      6.23 o 
   8   2   1      441.85      452.12     12.69 o 
   9   2   1       55.86       54.63      6.21 o 
  10   2   1       19.26       16.22      5.38 o 
  11   2   1        0.21       -0.23      5.25 o 
  12   2   1       35.06       27.80      7.18 o 
 -12   3   1        3.36        0.41      5.25 o 
 -11   3   1       55.60       64.08      6.55 o 
 -10   3   1       11.86        3.20      4.93 o 
  -9   3   1       70.99       71.13      5.97 o 
  -8   3   1        4.63        5.74      3.18 o 
  -7   3   1      236.27      249.52      6.47 o 
  -6   3   1      186.16      203.73      6.20 o 
  -5   3   1        0.52        4.29      1.76 o 
  -4   3   1      491.62      512.53      7.12 o 
  -3   3   1      229.76      203.90      3.59 o 
  -2   3   1     1996.29     2038.12     16.57 o 
  -1   3   1      779.86      798.06      6.55 o 
   0   3   1     2365.67     2207.85     15.57 o 
   1   3   1     9800.31     9538.86     66.96 o 
   2   3   1     1282.02     1398.96     13.05 o 
   3   3   1     4685.29     4735.09     42.26 o 
   4   3   1       64.78       66.09      2.52 o 
   5   3   1       49.95       31.53      2.25 o 
   6   3   1        0.93        3.21      2.40 o 
   7   3   1      173.06      156.40      7.34 o 
   8   3   1       80.10       88.04      6.72 o 
   9   3   1      228.24      210.06      9.73 o 
  10   3   1        0.40        0.25      4.87 o 
  11   3   1       13.52       11.64      5.29 o 
  12   3   1       57.66       65.08      9.01 o 
 -12   4   1      143.02      186.30     10.92 o 
 -11   4   1       21.11       26.10      5.32 o 
 -10   4   1        0.12        1.88      4.66 o 
  -9   4   1     1005.74      968.16     20.14 o 
  -8   4   1        5.00        1.78      3.57 o 
  -7   4   1     1751.63     1676.58     20.87 o 
  -6   4   1        3.87        2.55      3.20 o 
  -5   4   1     1795.89     1776.21     18.70 o 
  -4   4   1     3898.83     4009.28     36.92 o 
  -3   4   1      218.14      194.23      4.00 o 
  -2   4   1     1718.87     1728.93     15.05 o 
  -1   4   1        9.45        5.64      0.90 o 
   0   4   1      472.35      473.72      4.57 o 
   1   4   1     2828.54     2867.66     21.92 o 
   2   4   1    10566.33    10519.08     84.01 o 
   3   4   1       37.31       37.56      1.91 o 
   4   4   1      405.48      424.96      6.20 o 
   5   4   1      484.45      503.11      8.36 o 
   6   4   1       60.33       64.61      4.01 o 
   7   4   1      430.47      392.42     10.08 o 
   8   4   1      215.75      204.98      8.91 o 
   9   4   1       18.11       22.52      5.26 o 
  10   4   1       32.78       30.88      5.63 o 
  11   4   1        0.94       -6.13      5.28 o 
  12   4   1        7.40        2.50      6.21 o 
 -11   5   1      104.29      128.31      9.47 o 
 -10   5   1        1.31       -3.49      4.70 o 
  -9   5   1        9.56        6.75      4.66 o 
  -8   5   1      487.59      474.94     10.76 o 
  -7   5   1      504.09      486.97      9.52 o 
  -6   5   1      238.91      226.93      8.93 o 
  -5   5   1      318.35      325.74      6.18 o 
  -4   5   1      102.74      112.75      3.07 o 
  -3   5   1     1900.30     1901.85     17.59 o 
  -2   5   1      304.27      361.07      5.05 o 
  -1   5   1        1.01       -0.43      1.06 o 
   0   5   1       43.60       38.27      1.54 o 
   1   5   1      364.42      386.03      4.57 o 
   2   5   1     1864.19     1981.00     16.65 o 
   3   5   1     2284.05     2283.18     19.72 o 
   4   5   1       18.52       15.67      1.97 o 
   5   5   1       83.29       74.87      3.97 o 
   6   5   1      884.99      855.48     13.49 o 
   7   5   1      674.39      648.26     13.19 o 
   8   5   1       18.01       13.10      3.84 o 
   9   5   1       16.64       16.98      4.43 o 
  10   5   1       83.76       83.74      8.27 o 
  11   5   1       42.44       50.25      7.54 o 
 -11   6   1       22.00       11.00      5.98 o 
 -10   6   1       45.32       49.61      7.00 o 
  -9   6   1      130.01      122.49      7.31 o 
  -8   6   1        3.63        4.99      3.92 o 
  -7   6   1       89.82       88.28      5.99 o 
  -6   6   1       81.21       81.43      4.12 o 
  -5   6   1       41.71       44.75      2.97 o 
  -4   6   1      434.15      457.31      6.43 o 
  -3   6   1     1242.79     1260.28     12.86 o 
  -2   6   1       89.80       94.15      2.76 o 
  -1   6   1      334.25      385.89      5.07 o 
   0   6   1      257.40      277.44      3.92 o 
   1   6   1       79.02       82.53      2.23 o 
   2   6   1     3544.15     3537.23     28.43 o 
   3   6   1       61.75       68.56      2.38 o 
   4   6   1       17.90       10.08      1.72 o 
   5   6   1        0.27        3.11      2.07 o 
   6   6   1      718.98      703.22     12.03 o 
   7   6   1      427.42      418.03      9.66 o 
   8   6   1        0.12       -2.25      3.35 o 
   9   6   1        4.05        2.06      5.63 o 
  10   6   1        7.12        6.11      5.05 o 
  11   6   1       16.49       20.39      6.42 o 
 -11   7   1       22.71       26.07      5.87 o 
 -10   7   1       13.68       21.70      7.41 o 
  -9   7   1       13.51       23.25      4.67 o 
  -8   7   1        0.51        0.19      3.89 o 
  -7   7   1       28.27       22.06      4.11 o 
  -6   7   1      147.58      134.93      6.30 o 
  -5   7   1       42.14       42.17      3.07 o 
  -4   7   1        4.64        0.92      1.92 o 
  -3   7   1      258.58      265.40      4.89 o 
  -2   7   1      478.11      506.37      6.87 o 
  -1   7   1      119.40      123.02      3.05 o 
   0   7   1      900.68      897.26      9.27 o 
   1   7   1       74.04       76.17      2.81 o 
   2   7   1       72.75       62.23      2.36 o 
   3   7   1        5.21       10.08      1.75 o 
   4   7   1       93.40      111.20      5.39 o 
   5   7   1      349.98      330.81      6.66 o 
   6   7   1      466.22      467.25      8.65 o 
   7   7   1        5.19        2.76      2.85 o 
   8   7   1      245.72      250.97      9.55 o 
   9   7   1        3.87        1.57      4.18 o 
  10   7   1        9.27        5.14      5.24 o 
  11   7   1        3.01        2.84      5.75 o 
 -10   8   1       99.54      111.63      8.48 o 
  -9   8   1       19.79       15.52      5.50 o 
  -8   8   1        0.00        2.60      3.86 o 
  -7   8   1      141.82      143.40      8.41 o 
  -6   8   1      327.80      329.47      8.44 o 
  -5   8   1      293.86      279.68      7.04 o 
  -4   8   1       13.86       10.02      2.63 o 
  -3   8   1      118.02       97.64      3.68 o 
  -2   8   1       38.49       45.36      2.63 o 
  -1   8   1       10.32       10.64      1.74 o 
   0   8   1      212.43      225.72      5.03 o 
   1   8   1        0.50       -0.48      1.50 o 
   2   8   1      506.53      521.84      7.41 o 
   3   8   1      348.25      350.94      6.95 o 
   4   8   1     1102.42     1025.95     14.00 o 
   5   8   1      104.32      104.53      4.25 o 
   6   8   1      727.83      667.46     12.38 o 
   7   8   1        4.11        2.30      3.41 o 
   8   8   1       81.75       80.86      5.81 o 
   9   8   1        0.17       -6.83      5.25 o 
  10   8   1       16.64       27.98      6.52 o 
 -10   9   1        9.45        2.28      5.99 o 
  -9   9   1       14.56       17.47      4.95 o 
  -8   9   1      177.41      181.67      8.26 o 
  -7   9   1       59.16       57.39      5.43 o 
  -6   9   1       32.47       32.86      4.10 o 
  -5   9   1        0.50        2.95      2.83 o 
  -4   9   1       20.43       24.05      3.44 o 
  -3   9   1       10.96       10.70      2.61 o 
  -2   9   1      177.17      170.95      5.19 o 
  -1   9   1      110.91      114.26      3.97 o 
   0   9   1       25.77       19.06      2.55 o 
   1   9   1      169.33      159.16      6.60 o 
   2   9   1      219.07      226.17      5.69 o 
   3   9   1       19.50        9.00      2.64 o 
   4   9   1       62.49       55.77      3.92 o 
   5   9   1        9.79       15.26      3.51 o 
   6   9   1       43.72       49.05      4.76 o 
   7   9   1        9.47       -0.15      3.68 o 
   8   9   1       27.47       27.85      5.63 o 
   9   9   1        7.11       13.24      5.54 o 
  10   9   1        0.48       -8.03      5.35 o 
  -9  10   1       89.17       73.52      7.38 o 
  -8  10   1        2.83        4.93      4.25 o 
  -7  10   1       34.84       31.17      4.94 o 
  -6  10   1      257.38      291.04      9.44 o 
  -5  10   1      109.02      118.69      6.13 o 
  -4  10   1      144.37      129.20      5.65 o 
  -3  10   1       43.01       39.02      3.91 o 
  -2  10   1      277.66      275.45      7.90 o 
  -1  10   1     1299.73     1283.83     15.53 o 
   0  10   1      832.45      839.21     12.02 o 
   1  10   1      583.67      554.45      9.38 o 
   2  10   1      404.18      398.07      7.49 o 
   3  10   1      328.32      305.59      7.28 o 
   4  10   1     1904.46     1757.76     24.64 o 
   5  10   1      124.06      102.24      6.32 o 
   6  10   1      294.45      281.06      9.20 o 
   7  10   1       97.68      111.05      7.22 o 
   8  10   1       30.78       17.69      5.49 o 
   9  10   1       81.16       80.02      8.18 o 
  -9  11   1       32.87       38.83      7.43 o 
  -8  11   1        5.86       -0.35      4.86 o 
  -7  11   1       16.94       24.36      5.01 o 
  -6  11   1        6.08        1.45      3.82 o 
  -5  11   1       44.16       47.44      4.98 o 
  -4  11   1       49.84       48.26      4.54 o 
  -3  11   1        1.46        8.28      3.25 o 
  -2  11   1       51.13       58.43      4.52 o 
  -1  11   1      159.97      160.83      5.69 o 
   0  11   1       79.52       80.41      4.23 o 
   1  11   1       41.76       48.32      4.38 o 
   2  11   1      182.46      198.15      5.92 o 
   3  11   1      255.70      233.32      7.28 o 
   4  11   1       69.76       90.65      5.84 o 
   5  11   1        8.61        3.95      3.91 o 
   6  11   1       19.65       24.71      4.93 o 
   7  11   1      187.52      196.58     13.14 o 
   8  11   1       27.88       43.70      6.91 o 
  -8  12   1       13.95       14.43      5.77 o 
  -7  12   1       15.47       20.03      5.55 o 
  -6  12   1       15.40       15.12      4.99 o 
  -5  12   1       69.31       79.66      6.64 o 
  -4  12   1       52.68       53.21      4.92 o 
  -3  12   1      166.73      155.52      6.65 o 
  -2  12   1      119.77      129.11      6.06 o 
  -1  12   1        1.37        3.26      2.88 o 
   0  12   1       15.14        9.59      2.63 o 
   1  12   1      110.92      113.22      5.92 o 
   2  12   1        3.92        4.42      3.16 o 
   3  12   1      103.48       92.29      5.81 o 
   4  12   1       67.09       59.97      6.50 o 
   5  12   1       12.09        3.27      4.54 o 
   6  12   1        1.04        6.28      4.50 o 
   7  12   1        0.01       -6.73      4.49 o 
   8  12   1       21.34       28.75      6.70 o 
  -7  13   1       19.94       24.02      6.22 o 
  -6  13   1       19.13       22.42      5.79 o 
  -5  13   1        0.14       -2.97      5.00 o 
  -4  13   1        9.34       16.67      4.34 o 
  -3  13   1        7.77       12.37      4.05 o 
  -2  13   1        1.12       -0.71      3.48 o 
  -1  13   1       35.04       45.26      4.46 o 
   0  13   1      236.79      253.55      7.42 o 
   1  13   1       97.29      102.52      5.55 o 
   2  13   1        8.04        4.63      3.61 o 
   3  13   1       44.15       35.68      5.98 o 
   4  13   1        0.43       -2.19      4.86 o 
   5  13   1      118.62      128.60     12.49 o 
   6  13   1       10.78        6.98      5.15 o 
   7  13   1        2.19        0.96      5.12 o 
  -5  14   1      118.01      140.71     11.93 o 
  -4  14   1       36.42       52.11     12.35 o 
  -3  14   1       18.51       17.35      4.62 o 
  -2  14   1        0.23       -1.89      3.80 o 
  -1  14   1       87.60       88.70      6.02 o 
   0  14   1       86.85      102.11      5.98 o 
   1  14   1       43.47       48.18      5.34 o 
   2  14   1       34.92       31.70      6.18 o 
   3  14   1       20.21       12.56      5.61 o 
   4  14   1       58.73       72.90      7.85 o 
   5  14   1       21.85       20.20      6.36 o 
  -3  15   1        9.94        6.36      6.21 o 
  -2  15   1       38.11       40.73      6.58 o 
  -1  15   1        0.01        1.21      4.85 o 
   0  15   1       58.14       65.74      6.30 o 
   1  15   1        0.01       -3.96      4.90 o 
   2  15   1        0.00       -0.06      5.52 o 
   3  15   1        1.21       -0.30      5.41 o 
 -12   0   2        0.76       -1.61      7.54 o 
 -11   0   2       43.49       12.32      8.37 o 
 -10   0   2       36.40       30.73      6.39 o 
  -9   0   2        1.25        1.07      4.23 o 
  -8   0   2      826.83      782.07     19.73 o 
  -7   0   2      690.36      689.51     16.37 o 
  -6   0   2      225.80      240.35     11.04 o 
  -5   0   2     4960.48     5129.70     65.75 o 
  -4   0   2      554.05      559.88     10.43 o 
  -3   0   2    19517.39    19049.24    197.82 o 
  -2   0   2     2474.38     2350.36     23.17 o 
  -1   0   2    10558.62    10051.97    112.75 o 
   1   0   2     9133.26     8608.11    182.40 o 
   2   0   2     4883.15     4678.04     53.29 o 
   3   0   2       87.66       92.87      3.51 o 
   4   0   2     5700.04     6002.79     69.67 o 
   5   0   2     2961.07     3129.58     38.98 o 
   6   0   2     1019.66     1092.98     19.78 o 
   7   0   2        2.79        5.23      5.01 o 
   8   0   2        4.94       -0.41      5.59 o 
   9   0   2      144.00      111.09     10.76 o 
  10   0   2      781.73      719.56     44.62 o 
  11   0   2        3.59       -5.66      7.37 o 
  12   0   2       68.89       36.85     10.29 o 
 -12   1   2        0.21       -2.88      5.56 o 
 -11   1   2        6.40        3.62      4.80 o 
 -10   1   2       41.47       39.08      4.85 o 
  -9   1   2       11.00        6.65      3.79 o 
  -8   1   2        0.02        2.03      3.31 o 
  -7   1   2       34.33       48.28      3.23 o 
  -6   1   2       19.41        7.46      2.09 o 
  -5   1   2      550.30      571.99      7.97 o 
  -4   1   2        0.13       -1.24      1.79 o 
  -3   1   2     3370.66     3287.10     27.53 o 
  -2   1   2     5712.10     5749.57     40.57 o 
  -1   1   2        4.13        3.17      0.52 o 
   0   1   2        0.87       -0.57      0.38 o 
   1   1   2     3411.79     3329.09     30.59 o 
   2   1   2    11342.21    11015.17     87.27 o 
   3   1   2       52.27       74.15      2.04 o 
   4   1   2        4.07        4.34      1.44 o 
   5   1   2      517.19      540.00      7.35 o 
   6   1   2      131.32      154.63      4.38 o 
   7   1   2       78.80       82.58      5.73 o 
   8   1   2       19.37       15.84      6.94 o 
   9   1   2       64.44       63.39      6.54 o 
  10   1   2       26.93       22.98      5.81 o 
  11   1   2       20.18       13.01      6.54 o 
  12   1   2        1.37        0.62      5.96 o 
 -12   2   2        9.51       13.10      6.44 o 
 -11   2   2      173.94      182.36     10.99 o 
 -10   2   2        7.22        2.41      4.11 o 
  -9   2   2        0.99       -1.50      2.92 o 
  -8   2   2      164.68      161.71      6.28 o 
  -7   2   2       21.64       25.03      3.39 o 
  -6   2   2       42.75       55.83      3.74 o 
  -5   2   2      299.58      357.54      6.07 o 
  -4   2   2      863.16      798.10      9.17 o 
  -3   2   2      279.87      272.13      4.24 o 
  -2   2   2     5575.08     5626.44     43.77 o 
  -1   2   2    17006.66    16586.93    118.94 o 
   0   2   2     2426.72     2511.75     17.71 o 
   1   2   2     9927.05     9755.06     74.90 o 
   2   2   2     3849.79     3810.15     35.08 o 
   3   2   2     1305.11     1319.55     12.61 o 
   4   2   2      808.16      831.16      9.11 o 
   5   2   2      898.41      880.66     10.68 o 
   6   2   2      305.69      342.19      7.08 o 
   7   2   2       37.56       33.18      4.64 o 
   8   2   2      218.95      208.12      9.76 o 
   9   2   2       12.53        0.34      4.27 o 
  10   2   2       24.92       40.53     10.50 o 
  11   2   2       26.74       30.39      6.55 o 
  12   2   2      184.58      233.75     13.84 o 
 -12   3   2      179.94      220.47     12.60 o 
 -11   3   2       18.98       16.70      5.15 o 
 -10   3   2       10.87       12.40      4.53 o 
  -9   3   2       88.84       76.27      5.59 o 
  -8   3   2      117.33      103.18      5.45 o 
  -7   3   2       13.82       11.96      2.85 o 
  -6   3   2       84.76       76.38      3.76 o 
  -5   3   2      542.10      494.99      7.44 o 
  -4   3   2     2020.03     2042.05     19.48 o 
  -3   3   2     1518.84     1489.78     15.05 o 
  -2   3   2     1763.78     1746.17     13.93 o 
  -1   3   2      214.98      199.76      2.60 o 
   0   3   2     5997.12     5855.50     41.58 o 
   1   3   2       18.44       20.96      1.05 o 
   2   3   2      156.69      172.20      2.90 o 
   3   3   2      926.97      917.69      9.97 o 
   4   3   2      927.45      995.92     11.13 o 
   5   3   2       85.32       92.23      2.97 o 
   6   3   2      536.83      588.89     11.15 o 
   7   3   2        4.22       -2.53      3.24 o 
   8   3   2       32.87       30.29      5.01 o 
   9   3   2      151.45      142.51      8.29 o 
  10   3   2      150.61      135.67      8.93 o 
  11   3   2       29.73       26.90      7.10 o 
  12   3   2       64.85       68.22      8.69 o 
 -12   4   2       13.71        6.25      7.70 o 
 -11   4   2        4.15       10.13      4.84 o 
 -10   4   2       11.40        6.33      4.27 o 
  -9   4   2      310.34      311.55     10.24 o 
  -8   4   2      289.71      282.50      8.28 o 
  -7   4   2       17.00       15.49      3.34 o 
  -6   4   2      154.61      138.77      4.40 o 
  -5   4   2        5.86        7.92      1.99 o 
  -4   4   2       60.53       64.91      2.67 o 
  -3   4   2       26.23       26.25      1.70 o 
  -2   4   2      414.08      409.07      4.69 o 
  -1   4   2      163.97      202.27      3.19 o 
   0   4   2      995.57     1012.26      8.48 o 
   1   4   2      106.81      101.65      2.21 o 
   2   4   2      100.87       91.35      2.41 o 
   3   4   2      102.68       92.18      2.92 o 
   4   4   2       20.52       14.14      2.04 o 
   5   4   2       27.69       26.15      2.49 o 
   6   4   2      400.59      403.96      8.24 o 
   7   4   2      367.77      376.47     10.93 o 
   8   4   2        0.83        0.19      3.78 o 
   9   4   2       49.62       47.70      6.15 o 
  10   4   2      144.42      174.06      9.68 o 
  11   4   2        0.00        1.50      5.25 o 
  12   4   2       18.24       20.33     10.41 o 
 -11   5   2        6.75        1.95      4.75 o 
 -10   5   2        9.61        8.91      4.54 o 
  -9   5   2       11.93       16.47      4.38 o 
  -8   5   2       39.94       36.10      4.93 o 
  -7   5   2      120.57      100.33      6.73 o 
  -6   5   2      179.97      185.65      5.95 o 
  -5   5   2      138.81      150.56      4.18 o 
  -4   5   2      529.21      535.88      6.84 o 
  -3   5   2        8.00       11.91      1.62 o 
  -2   5   2       46.69       56.40      2.07 o 
  -1   5   2      669.31      702.00      6.70 o 
   0   5   2      994.31      892.76      7.98 o 
   1   5   2     2131.57     2007.48     17.34 o 
   2   5   2        3.55        3.24      1.15 o 
   3   5   2      196.59      154.80      3.76 o 
   4   5   2       72.09       88.60      3.19 o 
   5   5   2        0.88       -0.12      2.24 o 
   6   5   2      471.06      480.53     11.19 o 
   7   5   2       47.62       45.63      7.21 o 
   8   5   2        0.01        3.42      4.08 o 
   9   5   2       13.78       12.34      4.92 o 
  10   5   2        4.03       -6.26      4.52 o 
  11   5   2      203.65      227.92     14.61 o 
 -11   6   2       10.43        7.58      5.13 o 
 -10   6   2       57.67       52.73      6.19 o 
  -9   6   2        1.08       -5.06      3.38 o 
  -8   6   2     1205.34     1206.03     22.20 o 
  -7   6   2      197.05      199.67      8.29 o 
  -6   6   2      111.56      120.63      4.44 o 
  -5   6   2      753.51      772.52     10.11 o 
  -4   6   2        0.04       -0.17      1.52 o 
  -3   6   2     1869.74     1798.49     17.14 o 
  -2   6   2      327.01      374.67      5.57 o 
  -1   6   2     1114.20     1171.49     10.38 o 
   0   6   2     1097.68     1076.24      9.86 o 
   1   6   2     2373.03     2439.07     21.08 o 
   2   6   2     1127.46     1119.79     11.37 o 
   3   6   2     2493.55     2532.06     23.58 o 
   4   6   2      117.04      119.92      4.11 o 
   5   6   2       27.00       23.11      2.84 o 
   6   6   2     2214.02     2071.27     27.33 o 
   7   6   2      364.14      358.47      9.71 o 
   8   6   2       29.72       26.59      5.09 o 
   9   6   2       29.13       20.84      4.98 o 
  10   6   2        1.49        4.04      6.10 o 
  11   6   2        4.53        9.52      5.88 o 
 -11   7   2        6.20        6.51      6.16 o 
 -10   7   2        2.79       -4.08      4.10 o 
  -9   7   2       98.46       94.52      5.83 o 
  -8   7   2      104.18      112.86      8.53 o 
  -7   7   2      920.14      870.09     14.78 o 
  -6   7   2       88.54       86.82      6.62 o 
  -5   7   2       73.32       61.44      3.51 o 
  -4   7   2       91.45       87.06      3.48 o 
  -3   7   2      412.97      428.20      5.89 o 
  -2   7   2      135.07      136.84      3.47 o 
  -1   7   2      233.39      239.71      4.06 o 
   0   7   2      624.61      673.10      7.11 o 
   1   7   2      344.40      372.81      5.04 o 
   2   7   2       65.54       64.81      2.43 o 
   3   7   2      466.59      501.38      7.15 o 
   4   7   2      176.91      165.62      4.57 o 
   5   7   2       46.61       42.17      3.96 o 
   6   7   2        3.04       -1.66      2.68 o 
   7   7   2      102.49       93.50      5.63 o 
   8   7   2        0.00        1.55      3.78 o 
   9   7   2      145.43      165.49      9.28 o 
  10   7   2        1.96        2.88      4.82 o 
  11   7   2        6.34        0.31      5.63 o 
 -10   8   2       29.28       30.72      6.30 o 
  -9   8   2       10.30       13.71      4.66 o 
  -8   8   2       10.72       18.39      4.42 o 
  -7   8   2        9.20        4.94      3.29 o 
  -6   8   2       49.41       53.06      4.49 o 
  -5   8   2       39.70       39.72      3.75 o 
  -4   8   2       57.53       69.28      3.71 o 
  -3   8   2      666.31      649.01     10.10 o 
  -2   8   2      407.73      400.07      6.80 o 
  -1   8   2      147.31      166.03      4.02 o 
   0   8   2       36.81       47.08      2.58 o 
   1   8   2      304.16      278.68      5.53 o 
   2   8   2        8.42        8.17      1.94 o 
   3   8   2      168.38      163.27      4.65 o 
   4   8   2        3.70        3.89      2.35 o 
   5   8   2      219.00      219.14      5.82 o 
   6   8   2      308.79      287.07      8.02 o 
   7   8   2       70.14       82.52      5.48 o 
   8   8   2       79.86       89.03      7.24 o 
   9   8   2        3.61        7.19      4.95 o 
  10   8   2        0.35        4.08      5.37 o 
 -10   9   2        3.52       10.75      5.70 o 
  -9   9   2        8.79        8.33      4.81 o 
  -8   9   2        6.96       13.72      4.59 o 
  -7   9   2        2.95       -4.12      3.59 o 
  -6   9   2      591.56      583.47     11.81 o 
  -5   9   2      463.84      441.65      9.27 o 
  -4   9   2        0.28       -0.86      2.58 o 
  -3   9   2       14.54        8.87      2.58 o 
  -2   9   2       86.99       77.50      3.88 o 
  -1   9   2      157.88      159.26      4.55 o 
   0   9   2      246.10      250.62      5.58 o 
   1   9   2       31.65       25.84      2.72 o 
   2   9   2       92.57       92.38      3.63 o 
   3   9   2       40.77       41.36      3.32 o 
   4   9   2        0.50       -2.20      2.50 o 
   5   9   2       80.98       78.63      4.92 o 
   6   9   2       13.35        9.16      3.59 o 
   7   9   2       78.49       81.21      6.17 o 
   8   9   2       20.38        8.31      4.81 o 
   9   9   2       11.44       14.41      5.28 o 
  10   9   2        1.99       -0.62      5.67 o 
  -9  10   2       40.14       40.23      6.00 o 
  -8  10   2       32.23       34.91      5.73 o 
  -7  10   2        1.25        0.45      3.95 o 
  -6  10   2        5.64        6.60      3.48 o 
  -5  10   2      113.07      106.15      5.35 o 
  -4  10   2       21.49       24.20      3.70 o 
  -3  10   2      284.10      254.54      7.31 o 
  -2  10   2       18.41       18.77      3.03 o 
  -1  10   2      217.40      218.91      7.37 o 
   0  10   2      131.77      133.15      4.50 o 
   1  10   2      375.64      378.09      7.54 o 
   2  10   2       39.38       30.65      3.04 o 
   3  10   2      354.15      352.61      9.32 o 
   4  10   2      210.49      218.16      9.45 o 
   5  10   2      426.43      407.87     11.71 o 
   6  10   2        5.76        5.11      3.92 o 
   7  10   2       32.01       37.28      5.40 o 
   8  10   2        0.46       -1.01      4.85 o 
   9  10   2       11.91        0.38      5.19 o 
  -8  11   2       17.51       12.70      4.94 o 
  -7  11   2      134.35      148.33      8.11 o 
  -6  11   2        3.19       -1.54      3.78 o 
  -5  11   2      192.97      193.80      6.95 o 
  -4  11   2       74.82       76.18      6.61 o 
  -3  11   2       35.99       26.75      3.90 o 
  -2  11   2        3.10        4.74      3.12 o 
  -1  11   2      694.95      698.07     11.88 o 
   0  11   2       36.24       31.05      3.17 o 
   1  11   2        2.62        2.96      2.31 o 
   2  11   2       45.04       52.58      4.03 o 
   3  11   2      101.89      114.37      5.35 o 
   4  11   2       33.25       25.37      5.80 o 
   5  11   2        0.77       -1.98      3.88 o 
   6  11   2      139.10      150.11      8.00 o 
   7  11   2        3.45       11.46      4.64 o 
   8  11   2       15.76       21.42      5.91 o 
  -8  12   2        3.11       -1.73      5.25 o 
  -7  12   2       10.62        3.24      4.66 o 
  -6  12   2       55.74       52.89      5.91 o 
  -5  12   2        0.20       -4.91      3.28 o 
  -4  12   2       29.46       31.13      4.44 o 
  -3  12   2      204.63      215.58      7.48 o 
  -2  12   2        6.69        7.48      3.46 o 
  -1  12   2       42.02       45.51      5.11 o 
   0  12   2        0.83        1.01      2.79 o 
   1  12   2        2.94        2.54      2.66 o 
   2  12   2       92.30      101.18      5.17 o 
   3  12   2      284.87      262.49     14.96 o 
   4  12   2       61.99       54.53      6.11 o 
   5  12   2       16.50       15.47      5.03 o 
   6  12   2        3.77        1.54      4.23 o 
   7  12   2        2.90        1.88      5.11 o 
   8  12   2       31.03       30.49      6.89 o 
  -7  13   2       76.48       85.81      8.20 o 
  -6  13   2        8.74        9.31      5.23 o 
  -5  13   2       47.48       54.07      7.92 o 
  -4  13   2       17.32       19.08      4.38 o 
  -3  13   2        0.01        0.43      3.55 o 
  -2  13   2       94.18       80.67      7.86 o 
  -1  13   2       94.82       96.94      5.59 o 
   0  13   2      111.92      111.62      5.98 o 
   1  13   2       74.86       77.95      5.92 o 
   2  13   2        6.31        5.87      4.91 o 
   3  13   2       43.51       47.63      6.35 o 
   4  13   2       31.38       23.29      5.69 o 
   5  13   2        9.14       11.48      5.22 o 
   6  13   2       93.57       94.51      7.68 o 
  -5  14   2      112.26      110.00      9.33 o 
  -4  14   2       13.41        4.46      4.53 o 
  -3  14   2      127.79      128.09      8.71 o 
  -2  14   2       16.58       16.24      4.36 o 
  -1  14   2      110.28      110.58      6.11 o 
   0  14   2       23.67       29.30      4.88 o 
   1  14   2        6.42        3.76      4.37 o 
   2  14   2       12.12        8.30      5.42 o 
   3  14   2      163.37      168.90     10.42 o 
   4  14   2       52.51       50.47      7.08 o 
   5  14   2       35.96       44.90      7.25 o 
  -3  15   2        8.18        8.86      5.67 o 
  -2  15   2       33.47       29.64      7.10 o 
  -1  15   2        6.96        6.83      5.37 o 
   0  15   2        0.73        4.70      4.78 o 
   1  15   2       16.83        9.24      5.12 o 
   2  15   2        7.97        5.45      5.65 o 
   3  15   2        7.77        4.44      5.73 o 
 -12   1   3        6.49        1.85      6.06 o 
 -11   1   3        0.95       -0.12      5.07 o 
 -10   1   3        0.10       -3.58      4.17 o 
  -9   1   3       63.46       65.58      5.01 o 
  -8   1   3      291.44      282.07      9.87 o 
  -7   1   3       60.98       45.56      2.99 o 
  -6   1   3        7.26       10.30      1.96 o 
  -5   1   3      336.05      342.93      5.64 o 
  -4   1   3      449.00      436.48      5.57 o 
  -3   1   3     4943.17     4930.95     38.81 o 
  -2   1   3     6920.29     6875.12     46.02 o 
  -1   1   3    11503.02    11140.21     77.67 o 
   0   1   3      268.66      308.28      3.71 o 
   1   1   3     1822.07     1794.51     17.70 o 
   2   1   3     8419.39     8142.26     70.04 o 
   3   1   3     4526.45     4491.38     39.84 o 
   4   1   3     2023.70     2187.00     20.26 o 
   5   1   3      835.99      830.67      9.37 o 
   6   1   3        0.43        4.17      2.02 o 
   7   1   3      159.25      159.68      7.32 o 
   8   1   3      120.12      117.73      9.64 o 
   9   1   3        0.92       -4.51      3.86 o 
  10   1   3       63.66       68.92      7.34 o 
  11   1   3      105.23      104.76     10.74 o 
  12   1   3       64.89       66.00     11.18 o 
 -12   2   3        8.04        3.90      6.46 o 
 -11   2   3       21.88       31.21      6.50 o 
 -10   2   3      349.77      329.43     13.28 o 
  -9   2   3      522.00      490.07     12.84 o 
  -8   2   3       38.53       41.79      3.78 o 
  -7   2   3      171.08      180.29      5.02 o 
  -6   2   3     2540.29     2568.67     24.72 o 
  -5   2   3       27.92       28.25      2.18 o 
  -4   2   3      705.89      711.95      7.74 o 
  -3   2   3     1535.08     1654.05     14.88 o 
  -2   2   3     3794.99     3803.84     30.19 o 
  -1   2   3      477.96      526.91      5.07 o 
   0   2   3     1536.98     1702.02     13.99 o 
   1   2   3      281.45      283.87      3.30 o 
   2   2   3      203.22      194.03      3.15 o 
   3   2   3     3196.93     3118.00     28.50 o 
   4   2   3     1006.24     1131.23     12.38 o 
   5   2   3      297.02      330.42      6.45 o 
   6   2   3       42.49       33.71      3.18 o 
   7   2   3        0.47       -2.13      3.27 o 
   8   2   3      244.19      249.51     10.44 o 
   9   2   3        8.38        3.60      4.23 o 
  10   2   3       11.86        9.99      5.07 o 
  11   2   3       80.17       82.46      8.31 o 
  12   2   3      100.54      104.97     10.63 o 
 -12   3   3       11.91        4.29      7.00 o 
 -11   3   3        3.06        0.94      6.50 o 
 -10   3   3        5.31        3.01      4.08 o 
  -9   3   3        0.23       -3.97      3.32 o 
  -8   3   3      553.69      541.49     10.53 o 
  -7   3   3      735.27      725.67     12.07 o 
  -6   3   3      157.41      146.65      5.32 o 
  -5   3   3       22.07       27.13      2.09 o 
  -4   3   3      390.16      372.45      5.13 o 
  -3   3   3     3930.39     3938.43     32.83 o 
  -2   3   3     1844.83     1860.63     15.86 o 
  -1   3   3     1985.22     1921.14     16.04 o 
   0   3   3        0.09       -1.24      0.82 o 
   1   3   3      160.15      141.04      2.36 o 
   2   3   3     1633.33     1620.82     14.93 o 
   3   3   3      135.59      135.21      4.01 o 
   4   3   3     2058.62     2041.84     20.84 o 
   5   3   3      304.01      294.92      7.42 o 
   6   3   3      158.68      167.27      5.91 o 
   7   3   3      150.23      138.43      6.99 o 
   8   3   3      146.03      143.34      7.71 o 
   9   3   3       11.87       14.41      4.73 o 
  10   3   3        1.16       -1.59      4.63 o 
  11   3   3        2.13       -7.18      5.38 o 
  12   3   3       12.81       20.69      9.04 o 
 -12   4   3       35.98       29.01      7.40 o 
 -11   4   3        0.07        8.99      6.49 o 
 -10   4   3       85.53       86.51      6.72 o 
  -9   4   3       69.00       67.18      5.27 o 
  -8   4   3     1599.45     1563.55     23.73 o 
  -7   4   3        0.08        0.16      2.39 o 
  -6   4   3      195.82      187.72      4.72 o 
  -5   4   3      694.77      729.26     10.50 o 
  -4   4   3      692.28      718.93      8.40 o 
  -3   4   3        0.27       -0.23      1.05 o 
  -2   4   3     1072.99     1144.03     10.81 o 
  -1   4   3     1072.89     1019.13      9.34 o 
   0   4   3     5310.79     5401.64     41.21 o 
   1   4   3      579.57      559.82      6.93 o 
   2   4   3     3796.97     3827.17     33.20 o 
   3   4   3        8.33        7.08      1.60 o 
   4   4   3      290.15      294.13      5.45 o 
   5   4   3       43.00       38.26      2.57 o 
   6   4   3      181.24      174.54      7.08 o 
   7   4   3        8.05        1.81      3.77 o 
   8   4   3       89.33       84.83      6.50 o 
   9   4   3       23.46       27.04      5.35 o 
  10   4   3        0.04       -2.28      4.78 o 
  11   4   3       12.18        3.61      6.19 o 
  12   4   3        0.66       -2.81      6.09 o 
 -11   5   3      188.35      180.73     10.18 o 
 -10   5   3       86.91       96.27      6.26 o 
  -9   5   3      141.99      137.46      7.88 o 
  -8   5   3       39.13       35.68      4.26 o 
  -7   5   3      121.38      123.23      5.21 o 
  -6   5   3      428.35      433.54      8.66 o 
  -5   5   3       24.82       29.58      2.33 o 
  -4   5   3        0.04       -1.81      1.30 o 
  -3   5   3     1081.58     1137.62     11.61 o 
  -2   5   3     1416.91     1460.26     13.41 o 
  -1   5   3      771.94      870.98      7.86 o 
   0   5   3      309.76      327.21      4.50 o 
   1   5   3      250.85      278.50      4.46 o 
   2   5   3      316.57      318.48      4.91 o 
   3   5   3      501.79      572.95      7.88 o 
   4   5   3        3.50        0.08      1.61 o 
   5   5   3        7.18        3.48      2.32 o 
   6   5   3      133.92      132.11      8.69 o 
   7   5   3      560.80      546.53     13.45 o 
   8   5   3       25.05       30.59      5.11 o 
   9   5   3       31.31       31.35      5.58 o 
  10   5   3       92.78       90.33     10.40 o 
  11   5   3       32.50       32.38      8.39 o 
 -11   6   3        3.45       -3.45     14.43 o 
 -10   6   3        5.00       -0.46      4.99 o 
  -9   6   3       15.44       14.26      4.05 o 
  -8   6   3       80.71       86.21      5.52 o 
  -7   6   3       32.22       28.73      3.61 o 
  -6   6   3      333.30      352.65      7.24 o 
  -5   6   3      288.50      296.64      6.63 o 
  -4   6   3     1507.93     1551.17     14.38 o 
  -3   6   3      223.67      235.54      4.35 o 
  -2   6   3     1431.88     1554.54     13.50 o 
  -1   6   3     1087.12     1072.03     10.36 o 
   0   6   3      205.94      232.54      3.64 o 
   1   6   3       30.12       29.93      1.94 o 
   2   6   3      166.45      166.97      3.79 o 
   3   6   3      533.13      510.03      7.99 o 
   4   6   3        0.46       -2.29      1.54 o 
   5   6   3      164.51      170.26      5.74 o 
   6   6   3      232.67      226.23      6.91 o 
   7   6   3       40.41       40.78      5.13 o 
   8   6   3       28.18       33.84      5.38 o 
   9   6   3        2.16        0.12      4.56 o 
  10   6   3       17.46       24.61      5.87 o 
  11   6   3       75.50       78.55     11.26 o 
 -11   7   3        3.11        5.24      7.14 o 
 -10   7   3       15.72       24.79      5.34 o 
  -9   7   3        3.20        6.36      4.23 o 
  -8   7   3      296.24      272.05     13.11 o 
  -7   7   3        7.28        5.19      2.91 o 
  -6   7   3       43.44       48.08      3.45 o 
  -5   7   3       26.36       21.87      3.11 o 
  -4   7   3      165.81      188.69      4.52 o 
  -3   7   3       31.22       38.49      2.33 o 
  -2   7   3       56.73       58.63      2.34 o 
  -1   7   3      293.41      288.05      4.71 o 
   0   7   3      698.41      698.96      7.27 o 
   1   7   3       62.84       71.15      2.57 o 
   2   7   3        3.67       -0.36      1.37 o 
   3   7   3      355.25      369.76      7.33 o 
   4   7   3      160.26      157.63      5.04 o 
   5   7   3       68.36       74.86      4.31 o 
   6   7   3       35.96       44.47      3.99 o 
   7   7   3      473.18      487.69     11.27 o 
   8   7   3      334.65      342.18      9.62 o 
   9   7   3       25.17       19.16      5.29 o 
  10   7   3       47.55       53.63      7.16 o 
  11   7   3       79.61       91.53     10.38 o 
 -10   8   3      104.43       88.79      7.81 o 
  -9   8   3       84.16       85.56      6.76 o 
  -8   8   3       39.27       41.27      5.33 o 
  -7   8   3      108.78      111.27      5.93 o 
  -6   8   3      174.35      181.04      6.34 o 
  -5   8   3       93.04       90.42      4.68 o 
  -4   8   3       46.30       50.58      3.93 o 
  -3   8   3       62.58       67.64      3.46 o 
  -2   8   3      762.91      766.85     10.58 o 
  -1   8   3       10.22       14.93      2.26 o 
   0   8   3       16.04       17.58      2.29 o 
   1   8   3      423.69      438.59      6.76 o 
   2   8   3      143.77      141.97      3.96 o 
   3   8   3       30.45       35.49      2.71 o 
   4   8   3      318.13      338.41      6.79 o 
   5   8   3      321.70      302.70      7.25 o 
   6   8   3        1.27        0.28      2.57 o 
   7   8   3      138.04      148.37      7.26 o 
   8   8   3       38.25       41.92      5.74 o 
   9   8   3       32.55       29.63      7.54 o 
  10   8   3       32.58       31.80      6.52 o 
 -10   9   3        4.43        2.00      5.40 o 
  -9   9   3       93.38       94.29      7.22 o 
  -8   9   3      170.66      173.99      8.39 o 
  -7   9   3       17.84       14.35      4.15 o 
  -6   9   3       20.77       25.04      3.80 o 
  -5   9   3       57.07       49.23      4.15 o 
  -4   9   3        4.31        2.03      2.95 o 
  -3   9   3      242.62      227.71      6.73 o 
  -2   9   3        4.49        1.52      2.33 o 
  -1   9   3      201.22      208.41      5.75 o 
   0   9   3        2.07       -0.31      1.91 o 
   1   9   3     1165.36     1174.17     13.61 o 
   2   9   3     1053.66     1042.42     13.79 o 
   3   9   3        3.13        2.16      2.27 o 
   4   9   3       26.41       26.40      3.13 o 
   5   9   3      317.78      322.92      8.58 o 
   6   9   3      142.41      136.50      6.83 o 
   7   9   3        1.02        5.47      4.11 o 
   8   9   3        0.46       -3.88      4.31 o 
   9   9   3        6.37        7.76      5.09 o 
  10   9   3       35.39       47.17      7.46 o 
  -9  10   3       78.20       95.81      7.67 o 
  -8  10   3        0.25        5.03      4.46 o 
  -7  10   3       12.19        4.11      4.06 o 
  -6  10   3     1086.66     1072.50     16.78 o 
  -5  10   3       71.22       70.31      4.75 o 
  -4  10   3      415.88      442.02      9.91 o 
  -3  10   3      330.72      331.56      8.42 o 
  -2  10   3      734.80      712.56     13.75 o 
  -1  10   3      615.42      592.53      9.73 o 
   0  10   3      571.58      542.17      8.79 o 
   1  10   3      408.78      384.89      7.64 o 
   2  10   3        1.19       -0.23      2.11 o 
   3  10   3      231.26      234.30      6.64 o 
   4  10   3      115.07      129.36      7.02 o 
   5  10   3      238.63      218.35     13.43 o 
   6  10   3       34.78       37.96      5.02 o 
   7  10   3       98.44       96.27      7.46 o 
   8  10   3       25.00       22.73      5.75 o 
   9  10   3        0.11        4.57      5.29 o 
  -8  11   3       16.91       24.29      5.50 o 
  -7  11   3       54.49       64.18      6.36 o 
  -6  11   3        0.01       -2.42      3.39 o 
  -5  11   3       84.37       88.12      5.41 o 
  -4  11   3        3.84        4.68      3.27 o 
  -3  11   3        0.25        0.04      3.12 o 
  -2  11   3       10.27        2.52      3.09 o 
  -1  11   3        0.11        4.58      2.85 o 
   0  11   3      234.72      231.58      6.02 o 
   1  11   3       17.35       21.29      3.09 o 
   2  11   3       52.75       44.33      3.67 o 
   3  11   3        0.00       -1.33      3.90 o 
   4  11   3       76.06      102.44      6.77 o 
   5  11   3       52.68       50.79      5.77 o 
   6  11   3        6.70        2.30      4.02 o 
   7  11   3        2.27        1.03      4.51 o 
   8  11   3       89.23      114.20      8.88 o 
  -8  12   3        3.00       -5.62      5.34 o 
  -7  12   3       52.71       48.53      6.34 o 
  -6  12   3       23.26       16.86      5.47 o 
  -5  12   3        1.66       -2.26      3.37 o 
  -4  12   3       46.87       42.70      4.82 o 
  -3  12   3       46.96       50.34      4.82 o 
  -2  12   3       23.32       29.71      4.12 o 
  -1  12   3      368.78      375.21      8.91 o 
   0  12   3       56.33       61.16      4.29 o 
   1  12   3      168.26      175.94      7.61 o 
   2  12   3      625.25      619.67     13.48 o 
   3  12   3       97.63       99.81      7.80 o 
   4  12   3      206.38      191.75      9.07 o 
   5  12   3        0.39       -1.97      4.53 o 
   6  12   3       46.37       52.97      6.05 o 
   7  12   3        4.98        7.66      5.38 o 
  -6  13   3       10.85        6.62      5.24 o 
  -5  13   3        8.81       -0.19      4.00 o 
  -4  13   3        0.10       -1.09      3.79 o 
  -3  13   3        1.88        4.82      3.70 o 
  -2  13   3       12.47       16.62      4.04 o 
  -1  13   3       48.44       54.09      4.70 o 
   0  13   3      308.65      305.83      9.05 o 
   1  13   3        3.15        2.55      3.35 o 
   2  13   3        5.60       -2.87      4.37 o 
   3  13   3       39.11       36.72      5.84 o 
   4  13   3       80.54       91.23      7.50 o 
   5  13   3      249.73      240.85     11.00 o 
   6  13   3      106.66      119.41     12.56 o 
  -5  14   3        1.12       -1.06      5.57 o 
  -4  14   3       99.72      111.15      7.45 o 
  -3  14   3       34.11       23.71      5.13 o 
  -2  14   3        1.75       -1.91      3.93 o 
  -1  14   3        4.78        3.37      5.12 o 
   0  14   3       20.69       19.92      6.24 o 
   1  14   3        0.00        3.96      4.24 o 
   2  14   3        0.31        0.65      5.09 o 
   3  14   3        1.25       -4.24      4.94 o 
   4  14   3       76.47       98.42      8.20 o 
   5  14   3      156.70      161.87     12.19 o 
  -3  15   3        0.46        4.04      5.48 o 
  -2  15   3       25.35       28.76      5.82 o 
  -1  15   3        0.18        2.48      5.31 o 
   0  15   3        6.69        2.32      5.99 o 
   1  15   3       27.12       34.53      7.60 o 
   2  15   3       15.23       13.31      8.95 o 
   3  15   3       12.37       -1.24      6.41 o 
 -12   0   4       19.95       21.03      9.73 o 
 -11   0   4        2.89        1.62      7.66 o 
 -10   0   4       65.33       56.74     12.35 o 
  -9   0   4      289.57      284.58     12.32 o 
  -8   0   4     1801.20     1825.40     35.94 o 
  -7   0   4      588.84      563.46     11.43 o 
  -6   0   4     2994.87     3016.74     38.38 o 
  -5   0   4     4952.81     4862.40     57.78 o 
  -4   0   4        7.59       19.80      2.32 o 
  -3   0   4     1975.76     2041.57     25.15 o 
  -2   0   4    13749.42    13532.97    126.42 o 
  -1   0   4     3280.86     3063.95     31.25 o 
   0   0   4     2706.46     2750.48     34.18 o 
   1   0   4        2.14        5.55      0.94 o 
   2   0   4     1877.78     1818.61     25.72 o 
   3   0   4      328.39      305.08      7.82 o 
   4   0   4      167.32      161.46      7.62 o 
   5   0   4      840.78      909.18     16.88 o 
   6   0   4      100.94      124.28     10.35 o 
   7   0   4      282.61      355.21     14.41 o 
   8   0   4       22.84       11.35      6.05 o 
   9   0   4       41.43       38.34      8.06 o 
  10   0   4        0.13       15.17      7.28 o 
  11   0   4      453.00      466.83     22.93 o 
  12   0   4       79.62       94.29     13.21 o 
 -12   1   4       69.24       67.57      8.60 o 
 -11   1   4      234.01      237.10     14.03 o 
 -10   1   4      381.68      363.67     13.77 o 
  -9   1   4      395.53      418.36     13.00 o 
  -8   1   4       38.84       45.21      3.84 o 
  -7   1   4      248.88      243.35      5.51 o 
  -6   1   4      569.91      522.61      8.10 o 
  -5   1   4      972.67      950.30     10.40 o 
  -4   1   4      115.06      118.72      2.89 o 
  -3   1   4      167.54      163.02      2.70 o 
  -2   1   4      459.70      472.39      4.45 o 
  -1   1   4     1426.54     1346.82     10.35 o 
   0   1   4     1284.41     1259.24     12.25 o 
   1   1   4    10453.55    10301.00    108.15 o 
   2   1   4      191.92      203.68      3.20 o 
   3   1   4      136.66      131.39      2.87 o 
   4   1   4      472.71      473.45      6.50 o 
   5   1   4      272.29      300.31      5.50 o 
   6   1   4       69.38       89.89      4.77 o 
   7   1   4        3.91       -0.73      3.36 o 
   8   1   4       10.85       14.27      5.70 o 
   9   1   4       66.04       67.09      7.06 o 
  10   1   4        0.08        2.31      5.09 o 
  11   1   4       68.93       48.58      7.00 o 
  12   1   4       19.05       32.84      7.47 o 
 -12   2   4       19.93       11.14      9.18 o 
 -11   2   4      313.10      350.10     16.62 o 
 -10   2   4       87.75       73.76      7.42 o 
  -9   2   4        9.83       11.08      3.66 o 
  -8   2   4       47.81       43.58      3.57 o 
  -7   2   4       43.48       35.03      2.90 o 
  -6   2   4      410.43      385.00      6.78 o 
  -5   2   4       13.19       18.44      1.93 o 
  -4   2   4       55.18       62.92      2.29 o 
  -3   2   4       93.29       90.08      2.21 o 
  -2   2   4     1207.57     1225.01     10.08 o 
  -1   2   4     3590.80     3551.54     26.45 o 
   0   2   4     3253.02     3129.01     25.78 o 
   1   2   4      145.72      166.92      2.78 o 
   2   2   4     1495.06     1473.65     14.05 o 
   3   2   4      882.34      900.05     10.16 o 
   4   2   4      388.03      412.06      6.10 o 
   5   2   4     1135.31     1194.70     18.07 o 
   6   2   4        6.87        3.34      2.98 o 
   7   2   4      101.46      104.35      6.18 o 
   8   2   4       35.86       25.52      4.85 o 
   9   2   4      154.05      148.50      8.32 o 
  10   2   4        2.37       -2.74      6.30 o 
  11   2   4       11.15        7.95      5.59 o 
  12   2   4        0.63        6.80      6.40 o 
 -12   3   4       13.88       21.40      6.92 o 
 -11   3   4        0.78       -8.02      8.29 o 
 -10   3   4       47.18       64.37      5.67 o 
  -9   3   4       91.85      110.39      6.06 o 
  -8   3   4     1018.70     1004.64     16.41 o 
  -7   3   4      532.71      520.08      9.01 o 
  -6   3   4      751.65      753.94      9.90 o 
  -5   3   4        0.00       -1.48      1.51 o 
  -4   3   4       30.81       30.60      1.90 o 
  -3   3   4       11.84        8.41      1.57 o 
  -2   3   4     2030.86     1985.90     16.36 o 
  -1   3   4      213.50      234.89      3.32 o 
   0   3   4     4936.29     4840.01     39.34 o 
   1   3   4      196.38      179.48      2.51 o 
   2   3   4     3122.25     3113.18     26.18 o 
   3   3   4       24.32       40.04      2.48 o 
   4   3   4      301.06      308.87      5.52 o 
   5   3   4       22.47       23.09      2.48 o 
   6   3   4        6.18        0.61      2.93 o 
   7   3   4      327.67      298.68      9.68 o 
   8   3   4        2.89        2.18      3.90 o 
   9   3   4       42.80       43.36      5.77 o 
  10   3   4       42.37       45.16      6.50 o 
  11   3   4        1.43       -0.27      5.38 o 
  12   3   4       23.06       25.50      8.11 o 
 -12   4   4        3.94        9.56      8.43 o 
 -11   4   4       26.47       22.20      6.39 o 
 -10   4   4        1.34        7.39      4.41 o 
  -9   4   4        5.29        6.30      3.64 o 
  -8   4   4      148.18      147.90      7.08 o 
  -7   4   4      114.37      105.03      4.85 o 
  -6   4   4      121.85      113.51      3.74 o 
  -5   4   4       17.43       15.27      1.78 o 
  -4   4   4       22.58       37.59      1.81 o 
  -3   4   4        3.70        3.12      1.46 o 
  -2   4   4        1.00       -0.53      1.22 o 
  -1   4   4        5.30        8.03      1.20 o 
   0   4   4     1350.50     1403.55     13.32 o 
   1   4   4     3987.96     3985.12     33.02 o 
   2   4   4     2730.96     2956.43     26.09 o 
   3   4   4     1459.13     1496.53     15.01 o 
   4   4   4       64.63       78.53      3.17 o 
   5   4   4       44.88       44.44      4.15 o 
   6   4   4      145.07      149.68      9.13 o 
   7   4   4       64.63       52.60      5.28 o 
   8   4   4       29.70       22.47      4.75 o 
   9   4   4       35.46       43.40      6.61 o 
  10   4   4       96.17      115.00      8.72 o 
  11   4   4      157.62      181.62     10.74 o 
 -11   5   4        0.49        4.82      7.60 o 
 -10   5   4       12.51        7.82      4.37 o 
  -9   5   4        7.03       -0.13      3.48 o 
  -8   5   4        1.68       -1.92      3.03 o 
  -7   5   4       91.35       90.07      4.69 o 
  -6   5   4      614.01      570.72      9.60 o 
  -5   5   4      523.60      539.55      8.35 o 
  -4   5   4      603.62      593.51      7.85 o 
  -3   5   4        9.46        5.39      1.55 o 
  -2   5   4      241.35      271.42      5.31 o 
  -1   5   4     1499.21     1602.10     14.22 o 
   0   5   4     2150.56     2187.63     19.40 o 
   1   5   4      370.12      370.16      5.15 o 
   2   5   4      257.82      272.28      4.53 o 
   3   5   4      877.66      952.00     10.45 o 
   4   5   4      686.61      681.90      8.83 o 
   5   5   4     1657.70     1730.60     20.12 o 
   6   5   4       87.08       86.70      5.61 o 
   7   5   4       50.23       56.11      5.43 o 
   8   5   4       16.91       10.48      4.49 o 
   9   5   4        7.51        6.73      4.51 o 
  10   5   4       42.73       52.97      6.95 o 
  11   5   4      195.66      211.89     15.92 o 
 -11   6   4       32.06       22.04      8.63 o 
 -10   6   4        0.29        0.72      5.12 o 
  -9   6   4        7.13        3.99      4.43 o 
  -8   6   4      210.81      213.46      8.95 o 
  -7   6   4      109.30      108.30      5.67 o 
  -6   6   4       99.39      108.76      4.85 o 
  -5   6   4      103.60       88.60      4.45 o 
  -4   6   4        1.55        3.37      1.79 o 
  -3   6   4      514.96      533.79      7.54 o 
  -2   6   4     1313.40     1413.42     13.39 o 
  -1   6   4        8.40       13.70      1.45 o 
   0   6   4       34.60       42.31      2.24 o 
   1   6   4     1610.95     1688.74     17.18 o 
   2   6   4       62.78       67.21      2.74 o 
   3   6   4      536.76      534.67      7.27 o 
   4   6   4      152.44      153.49      4.13 o 
   5   6   4       13.61        9.31      2.63 o 
   6   6   4      110.82      111.02      5.74 o 
   7   6   4      186.06      179.71      8.10 o 
   8   6   4        2.99        2.97      4.01 o 
   9   6   4       99.39      106.78      7.92 o 
  10   6   4       49.02       58.93      9.76 o 
  11   6   4       15.39       13.99      5.96 o 
 -11   7   4       12.57        2.66      7.97 o 
 -10   7   4      116.23      133.19      9.22 o 
  -9   7   4       21.00       17.79      4.77 o 
  -8   7   4       93.31       90.18      6.31 o 
  -7   7   4       33.85       28.63      4.10 o 
  -6   7   4      270.57      268.67      7.56 o 
  -5   7   4      219.39      198.99      6.67 o 
  -4   7   4       17.45       13.74      2.77 o 
  -3   7   4      593.28      562.98      8.30 o 
  -2   7   4      220.59      232.29      4.45 o 
  -1   7   4       83.02       75.16      2.75 o 
   0   7   4      854.35      897.83      9.95 o 
   1   7   4      191.57      223.09      4.00 o 
   2   7   4      197.58      167.65      3.91 o 
   3   7   4     1184.23     1263.17     13.84 o 
   4   7   4       94.17       91.63      4.02 o 
   5   7   4        0.15       -0.83      2.41 o 
   6   7   4        5.75        4.69      3.89 o 
   7   7   4       31.80       43.29      5.41 o 
   8   7   4       29.46       24.36      4.70 o 
   9   7   4        0.39       -1.85      4.97 o 
  10   7   4       22.92       19.24      5.68 o 
 -10   8   4       92.03      105.97      8.98 o 
  -9   8   4       40.59       34.48      6.78 o 
  -8   8   4        5.78        7.13      4.95 o 
  -7   8   4      178.58      188.39      7.49 o 
  -6   8   4      217.81      213.86      6.78 o 
  -5   8   4      665.26      659.84     11.97 o 
  -4   8   4      247.15      233.28      8.68 o 
  -3   8   4      308.12      300.71      6.97 o 
  -2   8   4      783.47      756.29     10.12 o 
  -1   8   4      113.17      118.51      3.88 o 
   0   8   4       54.35       52.74      3.05 o 
   1   8   4       10.06       12.79      1.98 o 
   2   8   4      167.10      163.23      4.11 o 
   3   8   4      133.96      125.68      4.91 o 
   4   8   4      911.95      877.67     15.14 o 
   5   8   4       19.26        9.14      3.33 o 
   6   8   4       61.48       64.71      5.35 o 
   7   8   4       83.81       90.05      5.40 o 
   8   8   4       77.15       77.10      6.66 o 
   9   8   4       11.08       13.50      5.26 o 
  10   8   4       32.79       34.21      6.53 o 
 -10   9   4        2.29        2.48      5.99 o 
  -9   9   4      116.66      110.81      8.27 o 
  -8   9   4        1.32       -4.40      4.04 o 
  -7   9   4       78.24       88.89      5.73 o 
  -6   9   4      531.01      534.91     10.84 o 
  -5   9   4      504.40      478.84     11.98 o 
  -4   9   4       15.44       20.17      3.66 o 
  -3   9   4       83.62       92.30      4.80 o 
  -2   9   4       36.43       35.16      3.61 o 
  -1   9   4       11.72       12.21      2.39 o 
   0   9   4        2.75        0.41      2.31 o 
   1   9   4      180.90      165.62      5.03 o 
   2   9   4      636.00      606.58      8.78 o 
   3   9   4        4.76       -3.09      2.06 o 
   4   9   4       23.88       14.21      3.01 o 
   5   9   4      496.36      476.51     10.16 o 
   6   9   4        7.81        6.16      3.54 o 
   7   9   4      106.57       93.52      6.92 o 
   8   9   4        1.33        5.47      4.50 o 
   9   9   4       10.01       11.93      5.39 o 
  10   9   4        8.87        5.91      5.78 o 
  -9  10   4      229.65      228.66     11.81 o 
  -8  10   4       19.55       19.55      5.57 o 
  -7  10   4       20.98       19.27      4.77 o 
  -6  10   4       11.13       13.91      3.71 o 
  -5  10   4        1.77       -0.34      3.00 o 
  -4  10   4      294.66      262.79      7.88 o 
  -3  10   4        6.32        4.75      3.19 o 
  -2  10   4      349.61      331.22      8.27 o 
  -1  10   4      120.62      116.40      5.45 o 
   0  10   4       59.08       74.54      4.17 o 
   1  10   4      149.27      149.96      5.74 o 
   2  10   4       10.96       16.61      2.80 o 
   3  10   4       14.91       19.97      4.45 o 
   4  10   4       14.17        9.71      3.49 o 
   5  10   4        6.43        1.00      3.51 o 
   6  10   4       91.17       90.69      6.81 o 
   7  10   4        3.08        7.04      4.25 o 
   8  10   4        0.12       -4.64      4.43 o 
   9  10   4        6.45        7.69      5.41 o 
  -8  11   4       44.54       55.22      7.10 o 
  -7  11   4       20.24       12.07      5.18 o 
  -6  11   4        5.10        2.78      3.47 o 
  -5  11   4       68.03       67.47      4.88 o 
  -4  11   4        0.15        0.69      3.26 o 
  -3  11   4       74.34       58.90      5.21 o 
  -2  11   4      209.17      171.84      6.54 o 
  -1  11   4      367.02      350.65      9.23 o 
   0  11   4        7.76        6.15      2.93 o 
   1  11   4       67.21       76.34      4.20 o 
   2  11   4        3.77       -0.26      3.34 o 
   3  11   4      941.59      881.16     17.28 o 
   4  11   4      364.06      302.89      9.57 o 
   5  11   4       14.26       15.75      4.63 o 
   6  11   4        0.38        4.34      4.32 o 
   7  11   4       12.89       13.86      5.14 o 
   8  11   4      102.05      109.04      8.73 o 
  -7  12   4       27.77       33.33      9.49 o 
  -6  12   4       33.85       38.80      6.76 o 
  -5  12   4      116.30      126.59      7.53 o 
  -4  12   4      100.25      104.31      8.68 o 
  -3  12   4       23.68       19.12      3.97 o 
  -2  12   4      649.19      601.00     12.33 o 
  -1  12   4      103.41      109.64      5.43 o 
   0  12   4       30.27       29.85      4.01 o 
   1  12   4       18.11       17.08      3.84 o 
   2  12   4        0.32        2.49      3.41 o 
   3  12   4       36.89       28.26      4.81 o 
   4  12   4       41.15       30.81      5.27 o 
   5  12   4        4.11        7.30      4.56 o 
   6  12   4       11.29       20.21      5.32 o 
   7  12   4       10.35       15.01      5.62 o 
  -6  13   4      102.82      142.50     10.84 o 
  -5  13   4       24.20       26.84      5.74 o 
  -4  13   4        4.11        3.76      4.28 o 
  -3  13   4        3.23        5.51      3.96 o 
  -2  13   4       36.54       34.42      5.20 o 
  -1  13   4        7.34        4.30      4.12 o 
   0  13   4        4.44        2.18      3.67 o 
   1  13   4      414.75      418.97     10.80 o 
   2  13   4       19.30        8.62      4.51 o 
   3  13   4      104.10      105.97      7.69 o 
   4  13   4       83.52       93.26     10.88 o 
   5  13   4      151.81      187.97     11.04 o 
   6  13   4       11.98       16.90      5.62 o 
  -5  14   4       13.77       11.48      6.13 o 
  -4  14   4        8.49        3.85      4.91 o 
  -3  14   4        2.19        0.29      4.53 o 
  -2  14   4       77.95       96.04      7.13 o 
  -1  14   4       44.80       37.79      5.62 o 
   0  14   4       20.61       19.16      4.85 o 
   1  14   4       49.14       62.57      6.54 o 
   2  14   4       21.32       17.08      6.81 o 
   3  14   4       46.75       55.97      7.64 o 
   4  14   4      113.09      112.27      9.47 o 
   5  14   4        7.21        4.88      7.02 o 
  -3  15   4        0.95       -6.06      5.54 o 
  -2  15   4        1.21       -1.40      4.75 o 
  -1  15   4       61.65       54.81      9.33 o 
   0  15   4      289.58      292.08     13.39 o 
   1  15   4       95.99      104.96      8.20 o 
   2  15   4       65.02       77.84      8.82 o 
 -12   1   5       49.66       62.02      8.25 o 
 -11   1   5       72.59       69.01      7.94 o 
 -10   1   5       78.99       79.29      7.98 o 
  -9   1   5       67.08       73.54     11.27 o 
  -8   1   5       54.50       49.31      3.84 o 
  -7   1   5       52.27       50.17      3.16 o 
  -6   1   5      286.91      285.91      5.33 o 
  -5   1   5      855.35      868.42      9.45 o 
  -4   1   5      175.09      182.06      4.08 o 
  -3   1   5       30.94       19.62      1.40 o 
  -2   1   5      572.63      565.67      5.34 o 
  -1   1   5     4465.11     4350.65     33.14 o 
   0   1   5      986.95     1029.18      9.06 o 
   1   1   5      128.88      136.62      6.11 o 
   2   1   5      745.57      807.68      8.87 o 
   3   1   5     1921.62     2033.82     20.95 o 
   4   1   5       98.66      125.06      3.47 o 
   5   1   5      728.87      727.89     10.21 o 
   6   1   5      168.05      199.29      7.14 o 
   7   1   5       65.28       67.47      5.35 o 
   8   1   5       21.42       30.27      4.85 o 
   9   1   5       54.13       43.37      5.84 o 
  10   1   5        0.01        0.93      5.22 o 
  11   1   5       55.56       47.31      8.75 o 
  12   1   5       30.29       27.88      7.22 o 
 -12   2   5        6.50        5.49      9.70 o 
 -11   2   5       38.21       41.22      6.97 o 
 -10   2   5       12.75       20.35      5.78 o 
  -9   2   5       61.92       64.73      6.09 o 
  -8   2   5       81.00       88.59      4.81 o 
  -7   2   5      221.99      199.48      5.19 o 
  -6   2   5      646.14      611.51      8.64 o 
  -5   2   5      778.93      762.52      9.92 o 
  -4   2   5      159.89      195.53      4.17 o 
  -3   2   5      333.15      334.62      4.19 o 
  -2   2   5       30.97       23.94      1.24 o 
  -1   2   5      105.46      121.89      2.17 o 
   0   2   5     8688.00     8813.42     70.43 o 
   1   2   5      796.16      792.09      9.79 o 
   2   2   5       83.49       77.85      2.30 o 
   3   2   5      203.37      218.72      3.83 o 
   4   2   5     1211.96     1127.43     12.25 o 
   5   2   5      373.28      410.71      6.60 o 
   6   2   5       86.74       75.00      4.97 o 
   7   2   5        6.64        6.66      4.00 o 
   8   2   5       78.76       77.08      6.26 o 
   9   2   5       74.39       74.91      9.35 o 
  10   2   5       28.19       24.91      5.77 o 
  11   2   5       86.00       77.55      8.17 o 
  12   2   5       44.68       47.79      7.93 o 
 -12   3   5        3.93       13.82      8.40 o 
 -11   3   5        8.56       23.06      6.18 o 
 -10   3   5       80.63       78.89      8.89 o 
  -9   3   5      310.61      298.49     12.61 o 
  -8   3   5        2.27        4.20      3.03 o 
  -7   3   5      194.60      186.28      5.48 o 
  -6   3   5     1011.94      997.55     12.01 o 
  -5   3   5        5.15        7.53      1.77 o 
  -4   3   5      645.06      607.95      7.39 o 
  -3   3   5      305.87      355.01      4.97 o 
  -2   3   5      697.05      685.74      7.41 o 
  -1   3   5      991.75     1028.84      9.82 o 
   0   3   5       64.16       58.52      1.69 o 
   1   3   5     4370.30     4371.91     37.33 o 
   2   3   5     1155.33     1180.91     10.98 o 
   3   3   5     2088.90     2097.12     20.94 o 
   4   3   5      635.71      614.12      8.00 o 
   5   3   5        0.45        1.04      1.77 o 
   6   3   5      242.62      244.44      8.64 o 
   7   3   5      430.56      386.26     10.91 o 
   8   3   5      117.39      113.26      9.67 o 
   9   3   5       58.26       63.90      6.43 o 
  10   3   5       16.29        8.69      5.03 o 
  11   3   5        1.97        0.29      5.18 o 
 -12   4   5        6.76        3.02     10.94 o 
 -11   4   5        6.04        0.78     15.46 o 
 -10   4   5        3.32        0.66      4.27 o 
  -9   4   5      240.80      224.03      8.59 o 
  -8   4   5       71.89       89.70      6.12 o 
  -7   4   5       49.20       49.56      3.89 o 
  -6   4   5       51.53       47.62      2.87 o 
  -5   4   5     1640.04     1691.08     17.69 o 
  -4   4   5       11.73       26.22      2.17 o 
  -3   4   5     6207.93     6511.01     50.16 o 
  -2   4   5      968.79      946.68      9.05 o 
  -1   4   5      557.02      545.77      6.52 o 
   0   4   5     8053.58     8344.67     69.58 o 
   1   4   5     1800.50     1862.75     17.10 o 
   2   4   5      899.08      861.12      9.37 o 
   3   4   5       30.83       35.28      1.97 o 
   4   4   5        0.09        0.23      1.70 o 
   5   4   5       36.18       26.55      2.92 o 
   6   4   5       44.65       43.67      4.48 o 
   7   4   5      175.15      172.39      9.50 o 
   8   4   5        0.08       -4.28      3.67 o 
   9   4   5        0.32       12.90      4.66 o 
  10   4   5       73.36       80.35      7.54 o 
  11   4   5        2.98        1.92      5.54 o 
 -11   5   5       42.40       43.34     11.21 o 
 -10   5   5       23.12       32.43      9.58 o 
  -9   5   5        1.51       -1.76      4.67 o 
  -8   5   5       55.68       65.75      6.50 o 
  -7   5   5       59.49       66.81      4.96 o 
  -6   5   5      229.41      210.20      5.84 o 
  -5   5   5     1939.00     1968.19     21.05 o 
  -4   5   5      139.66      132.64      3.83 o 
  -3   5   5     1521.22     1524.32     14.01 o 
  -2   5   5      738.28      789.75      8.48 o 
  -1   5   5     1278.12     1320.72     13.32 o 
   0   5   5      373.92      381.07      5.97 o 
   1   5   5       66.56       66.01      2.29 o 
   2   5   5      459.88      536.37      6.59 o 
   3   5   5      239.26      246.29      4.30 o 
   4   5   5      208.96      205.25      4.85 o 
   5   5   5     1652.42     1644.56     23.50 o 
   6   5   5       69.83       79.44      5.44 o 
   7   5   5      161.00      177.74      7.94 o 
   8   5   5        4.90        3.32      3.93 o 
   9   5   5       43.37       40.46      5.95 o 
  10   5   5      209.09      237.95     11.10 o 
  11   5   5       94.41      119.20     10.44 o 
 -11   6   5        3.70        0.39      7.72 o 
 -10   6   5       35.63       39.23      7.19 o 
  -9   6   5      214.03      219.82     10.40 o 
  -8   6   5        6.86       10.02      3.93 o 
  -7   6   5       32.47       36.09      3.95 o 
  -6   6   5      407.95      392.09      9.80 o 
  -5   6   5      101.04       99.36      4.12 o 
  -4   6   5      213.70      230.26      5.39 o 
  -3   6   5      416.45      414.90      6.02 o 
  -2   6   5       95.48       99.88      2.88 o 
  -1   6   5        0.52        3.03      1.31 o 
   0   6   5      452.83      501.43      7.00 o 
   1   6   5       52.55       49.75      2.31 o 
   2   6   5     1240.79     1259.63     13.07 o 
   3   6   5       22.50       20.76      1.95 o 
   4   6   5      123.49      138.78      3.98 o 
   5   6   5        2.15       -1.60      2.51 o 
   6   6   5      176.77      164.21      6.21 o 
   7   6   5      179.99      202.32      9.46 o 
   8   6   5      184.68      183.41      8.81 o 
   9   6   5        0.02        0.77      4.44 o 
  10   6   5      126.26      125.84      9.02 o 
  11   6   5       27.33       23.59      9.84 o 
 -11   7   5       35.06       37.41      7.44 o 
 -10   7   5       23.44       19.65      6.26 o 
  -9   7   5       14.58        7.33      5.54 o 
  -8   7   5       60.38       55.52      6.22 o 
  -7   7   5        0.19        0.80      3.06 o 
  -6   7   5      302.98      252.56      7.82 o 
  -5   7   5        5.75        3.68      2.68 o 
  -4   7   5      167.87      162.19      4.77 o 
  -3   7   5      678.43      704.41     10.28 o 
  -2   7   5      147.83      142.92      3.80 o 
  -1   7   5        0.01       -1.29      1.55 o 
   0   7   5       29.67       29.47      2.24 o 
   1   7   5       60.03       58.46      2.60 o 
   2   7   5       11.02       13.40      1.91 o 
   3   7   5       18.09       29.24      2.51 o 
   4   7   5       82.12       92.70      4.51 o 
   5   7   5        0.05       -0.15      3.12 o 
   6   7   5     1060.67     1001.67     17.99 o 
   7   7   5      127.36      142.36      7.12 o 
   8   7   5       14.75       17.93      4.50 o 
   9   7   5       53.36       50.40      6.59 o 
  10   7   5        0.02       12.60      6.93 o 
 -10   8   5       17.92       26.65      6.81 o 
  -9   8   5       18.73       16.69      6.10 o 
  -8   8   5       88.65      101.06      7.39 o 
  -7   8   5      223.61      220.37      7.39 o 
  -6   8   5        0.00       -0.10      2.67 o 
  -5   8   5      194.48      177.62      6.02 o 
  -4   8   5      226.46      235.59      6.50 o 
  -3   8   5       14.24       25.03      2.92 o 
  -2   8   5       69.72       71.50      3.63 o 
  -1   8   5      664.03      657.03      9.25 o 
   0   8   5      165.81      149.00      4.13 o 
   1   8   5       71.39       69.52      3.29 o 
   2   8   5       18.20       11.41      2.23 o 
   3   8   5        2.04        3.97      2.23 o 
   4   8   5        7.80        6.43      3.17 o 
   5   8   5       91.14      102.00      6.18 o 
   6   8   5       66.43       69.17      5.47 o 
   7   8   5       67.63       74.51      6.49 o 
   8   8   5      113.74      123.86      8.87 o 
   9   8   5       19.88       18.10      8.66 o 
  10   8   5       63.70       71.59      7.84 o 
 -10   9   5      100.87      110.87     10.56 o 
  -9   9   5       28.16       30.86      6.68 o 
  -8   9   5        0.01        2.32      4.74 o 
  -7   9   5       22.43       15.43      3.93 o 
  -6   9   5        7.55        4.49      3.08 o 
  -5   9   5       63.29       65.23      4.54 o 
  -4   9   5      517.87      490.27      9.61 o 
  -3   9   5        6.19        3.48      2.85 o 
  -2   9   5       27.25       25.30      3.35 o 
  -1   9   5      300.52      286.88      6.46 o 
   0   9   5      162.85      160.36      4.67 o 
   1   9   5      473.54      479.74      7.54 o 
   2   9   5      362.37      328.38      6.71 o 
   3   9   5       28.98       20.94      3.41 o 
   4   9   5       57.61       64.96      4.84 o 
   5   9   5       32.21       23.62      4.12 o 
   6   9   5        5.68       -2.00      3.12 o 
   7   9   5        1.15        3.41      4.84 o 
   8   9   5       31.97       34.96      7.14 o 
   9   9   5        0.26        5.12      4.74 o 
  -9  10   5       12.09       23.48      7.22 o 
  -8  10   5        8.28        7.15      5.55 o 
  -7  10   5       14.98       10.16      4.05 o 
  -6  10   5       82.29       82.48      5.30 o 
  -5  10   5      119.40      127.20      5.92 o 
  -4  10   5      158.15      174.68      6.24 o 
  -3  10   5       96.23       97.60      5.20 o 
  -2  10   5     1040.14     1009.27     15.65 o 
  -1  10   5        8.24        8.51      2.84 o 
   0  10   5        1.04       -1.08      2.40 o 
   1  10   5        0.27       -2.75      2.39 o 
   2  10   5        7.90        7.36      3.32 o 
   3  10   5      610.55      644.32     14.18 o 
   4  10   5        0.09        6.06      3.77 o 
   5  10   5      129.61      122.58      9.51 o 
   6  10   5       59.39       57.65      7.23 o 
   7  10   5        3.57       -4.19      4.63 o 
   8  10   5        1.13       -0.29      5.69 o 
   9  10   5       29.06       32.08      6.57 o 
  -8  11   5       85.07       93.18      9.75 o 
  -7  11   5       56.29       56.02      6.68 o 
  -6  11   5       20.32       21.24      4.89 o 
  -5  11   5       56.71       53.80      4.70 o 
  -4  11   5       20.41       17.22      3.94 o 
  -3  11   5        0.03       -2.44      3.09 o 
  -2  11   5      390.20      351.58      8.90 o 
  -1  11   5      232.10      219.93      6.66 o 
   0  11   5        0.87       -3.64      2.67 o 
   1  11   5        7.86        5.57      3.14 o 
   2  11   5      108.20      103.42      5.66 o 
   3  11   5       96.10      101.87      6.55 o 
   4  11   5      140.00      118.40      8.39 o 
   5  11   5        7.92        9.02      5.98 o 
   6  11   5        0.57       -4.11      4.73 o 
   7  11   5       10.96       15.07      6.76 o 
   8  11   5       25.25       32.52      6.14 o 
  -7  12   5        3.79        3.10      6.39 o 
  -6  12   5        9.32        5.48      4.71 o 
  -5  12   5       19.45       16.65      4.83 o 
  -4  12   5        0.03        4.11      4.09 o 
  -3  12   5       67.04       72.54      6.07 o 
  -2  12   5        3.24       -0.92      3.82 o 
  -1  12   5       18.23       19.13      4.28 o 
   0  12   5       86.39       86.80      5.61 o 
   1  12   5        2.07        6.44      3.45 o 
   2  12   5        0.49       -1.65      3.35 o 
   3  12   5       70.13       70.47      5.37 o 
   4  12   5       80.88       70.81      6.40 o 
   5  12   5      427.85      421.49     21.76 o 
   6  12   5        5.31       14.07      6.05 o 
   7  12   5        0.00       -1.96      4.87 o 
  -6  13   5        0.28        5.07      5.62 o 
  -5  13   5        2.55        4.64      4.69 o 
  -4  13   5        6.23        2.09      4.33 o 
  -3  13   5        7.11        9.33      4.56 o 
  -2  13   5       71.80       63.93      7.55 o 
  -1  13   5      132.54      145.52      7.54 o 
   0  13   5      118.23      119.61      7.02 o 
   1  13   5      193.83      201.95      8.37 o 
   2  13   5       67.93       62.55      6.94 o 
   3  13   5       89.62       75.87      7.53 o 
   4  13   5        1.43       -0.45      5.03 o 
   5  13   5       16.65       12.87      6.76 o 
   6  13   5        1.69        6.15      5.66 o 
  -5  14   5        7.83       12.12      6.30 o 
  -4  14   5        1.46       -0.42      5.19 o 
  -3  14   5        0.64       -1.32      4.66 o 
  -2  14   5        0.16       -0.74      4.31 o 
  -1  14   5        4.21        5.98      4.60 o 
   0  14   5        5.63        0.89      4.35 o 
   1  14   5      375.63      401.76     13.34 o 
   2  14   5      177.48      173.07      9.60 o 
   3  14   5        3.12       -6.58      5.57 o 
   4  14   5       52.68       69.84      9.45 o 
  -2  15   5        0.53       -5.62      4.97 o 
  -1  15   5       76.19       72.71      6.99 o 
   0  15   5        0.48       -2.79      5.10 o 
   1  15   5       43.53       45.88      6.73 o 
   2  15   5       22.10       22.61      6.53 o 
 -12   0   6      496.76      605.62     27.50 o 
 -11   0   6      477.86      561.49     35.06 o 
 -10   0   6       65.17       58.52     17.63 o 
  -9   0   6      135.10       92.74     10.10 o 
  -8   0   6       42.46       46.09      5.11 o 
  -7   0   6     1271.89     1230.04     19.46 o 
  -6   0   6     2161.35     2198.24     29.54 o 
  -5   0   6      296.82      273.74      6.40 o 
  -4   0   6     1435.78     1458.40     23.93 o 
  -3   0   6     2138.13     2352.04     25.86 o 
  -2   0   6       15.41       11.79      1.58 o 
  -1   0   6     2028.54     1967.55     23.81 o 
   0   0   6     1379.33     1209.08     15.08 o 
   1   0   6     6598.55     6666.42     89.35 o 
   2   0   6      551.25      585.75     11.93 o 
   3   0   6       96.88       86.95      3.60 o 
   4   0   6       50.64       57.61      3.59 o 
   5   0   6      231.35      225.32      8.28 o 
   6   0   6        3.77        6.85      4.47 o 
   7   0   6      203.25      185.21     10.75 o 
   8   0   6       31.90       35.55      7.13 o 
   9   0   6        8.42       -3.37      5.89 o 
  10   0   6       10.23        4.48      7.12 o 
  11   0   6        0.44        7.01      7.38 o 
  12   0   6        1.29        0.69      8.35 o 
 -12   1   6       32.02       15.53     14.57 o 
 -11   1   6      310.92      301.08     21.47 o 
 -10   1   6      656.70      675.16     18.89 o 
  -9   1   6      410.16      415.64     14.10 o 
  -8   1   6       34.52       33.76      4.03 o 
  -7   1   6      424.05      437.58      7.70 o 
  -6   1   6      430.19      439.11      6.77 o 
  -5   1   6        7.67        8.41      1.67 o 
  -4   1   6     2603.34     2684.75     21.95 o 
  -3   1   6      608.66      604.64      6.21 o 
  -2   1   6      811.43      848.34      7.48 o 
  -1   1   6      312.22      276.90      3.50 o 
   0   1   6     1753.03     1742.75     16.77 o 
   1   1   6      596.81      586.79      7.25 o 
   2   1   6     1003.04     1060.27     11.45 o 
   3   1   6        0.02       -0.43      1.32 o 
   4   1   6       63.31       61.94      2.61 o 
   5   1   6        0.21        4.36      1.96 o 
   6   1   6       15.54        5.17      3.33 o 
   7   1   6       73.07       65.17      5.28 o 
   8   1   6       91.68      103.26      7.95 o 
   9   1   6        6.64        3.32      4.27 o 
  10   1   6      103.55      103.41      8.40 o 
  11   1   6        8.45       10.31      5.52 o 
 -12   2   6        5.96        4.39      9.45 o 
 -11   2   6       10.41       26.26     11.52 o 
 -10   2   6        2.60       -5.24      4.00 o 
  -9   2   6       68.49       63.64      5.73 o 
  -8   2   6      139.37      151.16      7.84 o 
  -7   2   6      169.18      185.90      5.39 o 
  -6   2   6        6.99        9.48      2.07 o 
  -5   2   6      245.60      205.90      5.52 o 
  -4   2   6     3127.16     3257.74     27.21 o 
  -3   2   6      463.95      431.65      4.83 o 
  -2   2   6      236.91      223.43      4.14 o 
  -1   2   6       46.24       49.09      1.64 o 
   0   2   6        4.53        6.55      0.87 o 
   1   2   6       12.38       19.78      1.73 o 
   2   2   6       60.41       65.91      2.27 o 
   3   2   6     1969.73     2006.56     20.84 o 
   4   2   6       20.39       29.21      2.15 o 
   5   2   6       65.78       65.33      3.18 o 
   6   2   6       91.94       87.10      5.31 o 
   7   2   6       47.38       53.69      5.10 o 
   8   2   6       20.31       10.68      4.25 o 
   9   2   6       11.67        1.54      4.38 o 
  10   2   6       10.15        2.45      4.90 o 
  11   2   6        2.29        8.34      5.51 o 
 -12   3   6      153.20      204.32     15.30 o 
 -11   3   6       17.20       16.20      8.65 o 
 -10   3   6        3.18        6.87      5.51 o 
  -9   3   6        1.01       -3.96      3.85 o 
  -8   3   6       45.80       47.39      4.08 o 
  -7   3   6       25.89       28.56      3.08 o 
  -6   3   6      360.73      360.55      6.63 o 
  -5   3   6      168.16      170.23      4.04 o 
  -4   3   6      346.50      370.26      6.81 o 
  -3   3   6      136.17      136.83      3.05 o 
  -2   3   6      420.36      465.69      5.64 o 
  -1   3   6     1980.72     1941.80     18.80 o 
   0   3   6      691.17      701.27      7.55 o 
   1   3   6      244.83      276.93      5.13 o 
   2   3   6     2216.66     2378.66     23.33 o 
   3   3   6     5741.07     5966.73     52.90 o 
   4   3   6       14.10        8.66      1.78 o 
   5   3   6        1.76        2.33      2.16 o 
   6   3   6      590.97      565.65     12.58 o 
   7   3   6      241.09      264.16      9.02 o 
   8   3   6      182.82      166.69      8.03 o 
   9   3   6      165.16      149.75      8.37 o 
  10   3   6       30.29       33.61      6.01 o 
  11   3   6        3.91        4.10      5.46 o 
 -11   4   6       24.08       26.80      9.64 o 
 -10   4   6      178.37      188.93     10.77 o 
  -9   4   6       30.82       32.67      6.42 o 
  -8   4   6       39.95       43.18      4.81 o 
  -7   4   6        0.00       -4.12      2.91 o 
  -6   4   6      119.84      100.08      5.36 o 
  -5   4   6        3.10        2.77      1.67 o 
  -4   4   6      828.39      775.74      9.27 o 
  -3   4   6      705.89      789.15      8.32 o 
  -2   4   6      969.12      970.26     10.48 o 
  -1   4   6      474.05      526.52      6.83 o 
   0   4   6      271.03      260.63      3.92 o 
   1   4   6     1887.80     1977.80     20.35 o 
   2   4   6      562.56      625.73      8.58 o 
   3   4   6      502.98      524.27      6.35 o 
   4   4   6      532.91      491.58      7.73 o 
   5   4   6       62.25       61.97      3.71 o 
   6   4   6     1310.34     1273.50     21.73 o 
   7   4   6        1.51        1.57      3.54 o 
   8   4   6       67.35       66.61      6.01 o 
   9   4   6        0.32       -1.61      4.17 o 
  10   4   6        7.00        9.41      5.54 o 
  11   4   6       94.64      108.55      9.27 o 
 -11   5   6       93.60      106.28      9.60 o 
 -10   5   6      105.85      103.16      9.09 o 
  -9   5   6        0.21        2.81      5.50 o 
  -8   5   6        1.08       -0.36      3.95 o 
  -7   5   6      133.26      131.49      7.67 o 
  -6   5   6       95.26       80.64      4.35 o 
  -5   5   6       32.10       33.98      2.96 o 
  -4   5   6      193.94      198.95      4.66 o 
  -3   5   6      549.55      535.00      7.18 o 
  -2   5   6      284.25      287.83      4.58 o 
  -1   5   6       61.08       76.04      2.51 o 
   0   5   6       80.48       84.21      2.55 o 
   1   5   6      329.04      334.90      4.88 o 
   2   5   6      165.77      198.00      3.66 o 
   3   5   6      776.42      780.33      9.32 o 
   4   5   6      901.66      937.89     12.61 o 
   5   5   6     1384.71     1308.93     19.65 o 
   6   5   6        0.45       -4.52      3.02 o 
   7   5   6       17.37       15.48      4.17 o 
   8   5   6      189.32      206.46      8.96 o 
   9   5   6      136.65      138.38      8.35 o 
  10   5   6      198.90      209.93     10.57 o 
  11   5   6        3.26       10.90      6.01 o 
 -11   6   6        0.09        1.20      6.53 o 
 -10   6   6        7.27       -1.36      7.70 o 
  -9   6   6        5.49        3.28      7.30 o 
  -8   6   6       23.68       31.18      4.77 o 
  -7   6   6        0.01       -3.68      2.45 o 
  -6   6   6      377.86      358.20      8.30 o 
  -5   6   6      436.23      426.65      7.80 o 
  -4   6   6      312.07      306.69      6.44 o 
  -3   6   6       79.02       77.12      3.21 o 
  -2   6   6     1141.30     1141.95     18.10 o 
  -1   6   6     1075.91     1128.24     12.20 o 
   0   6   6     1561.81     1553.18     15.58 o 
   1   6   6     1910.69     2024.83     19.41 o 
   2   6   6       22.66       23.88      1.80 o 
   3   6   6       41.34       33.86      2.15 o 
   4   6   6      102.89       91.48      4.12 o 
   5   6   6       24.90       20.94      3.58 o 
   6   6   6      261.46      267.08      8.41 o 
   7   6   6      202.58      198.07      8.41 o 
   8   6   6       11.60        2.17      4.04 o 
   9   6   6      123.43      133.33      8.49 o 
  10   6   6        3.68        2.02      5.10 o 
  11   6   6      154.63      190.58     12.21 o 
 -10   7   6       52.69       48.54      7.48 o 
  -9   7   6        3.92        6.17      5.40 o 
  -8   7   6       29.21       27.60      4.99 o 
  -7   7   6        4.36       -2.32      2.93 o 
  -6   7   6       26.90       31.10      4.01 o 
  -5   7   6      413.54      434.21      8.83 o 
  -4   7   6        4.29        2.61      2.30 o 
  -3   7   6       21.96       19.16      2.46 o 
  -2   7   6       20.28       23.98      2.56 o 
  -1   7   6      323.16      324.71      6.19 o 
   0   7   6       19.46       26.49      2.18 o 
   1   7   6        6.33        6.06      1.76 o 
   2   7   6        0.68        1.72      1.60 o 
   3   7   6       47.66       40.86      3.08 o 
   4   7   6     1338.40     1347.63     23.98 o 
   5   7   6       22.93       20.66      3.93 o 
   6   7   6      370.03      374.38     10.99 o 
   7   7   6      489.30      497.26     12.41 o 
   8   7   6       25.29       25.60      5.37 o 
   9   7   6       35.96       24.80      5.18 o 
  10   7   6        0.00       -5.45      5.29 o 
 -10   8   6      195.66      209.33     11.59 o 
  -9   8   6        2.40        3.25      5.39 o 
  -8   8   6       50.51       43.46      6.60 o 
  -7   8   6      217.95      215.61      8.99 o 
  -6   8   6      158.22      153.90      6.12 o 
  -5   8   6      318.49      295.84      7.54 o 
  -4   8   6        7.52        0.17      2.70 o 
  -3   8   6       13.33       16.03      2.73 o 
  -2   8   6       11.85       13.68      2.53 o 
  -1   8   6       94.98       90.21      3.74 o 
   0   8   6        9.04        5.57      2.20 o 
   1   8   6       15.36        7.14      2.41 o 
   2   8   6      662.52      652.24     10.69 o 
   3   8   6       86.98       84.89      4.48 o 
   4   8   6      388.08      360.64     10.82 o 
   5   8   6      179.43      171.42      7.44 o 
   6   8   6        9.72        1.58      3.42 o 
   7   8   6       24.65       30.22      4.68 o 
   8   8   6       42.90       57.43      6.03 o 
   9   8   6        0.25       -3.09      5.41 o 
  10   8   6       79.10       75.44      9.72 o 
  -9   9   6        9.69       15.19      6.64 o 
  -8   9   6       47.23       32.74      7.05 o 
  -7   9   6      423.67      423.23     11.30 o 
  -6   9   6       76.38       72.55      5.18 o 
  -5   9   6        9.28       10.09      3.28 o 
  -4   9   6        4.50        6.06      2.90 o 
  -3   9   6      129.90      130.31      5.55 o 
  -2   9   6     1598.02     1507.61     22.44 o 
  -1   9   6       96.53       89.39      4.12 o 
   0   9   6       56.00       49.72      3.50 o 
   1   9   6      192.80      187.69      5.68 o 
   2   9   6        6.17        1.05      2.68 o 
   3   9   6      358.67      345.73      8.46 o 
   4   9   6       39.58       60.77      5.59 o 
   5   9   6      235.68      238.05      8.99 o 
   6   9   6       90.79       80.65      5.93 o 
   7   9   6       74.13       86.81      7.35 o 
   8   9   6       99.27      101.98      9.36 o 
   9   9   6        1.64       -2.48      5.75 o 
  -9  10   6       28.15       32.79      7.85 o 
  -8  10   6      198.81      216.58     12.43 o 
  -7  10   6        0.07        0.54      4.29 o 
  -6  10   6       45.09       30.78      5.04 o 
  -5  10   6        0.04       -3.87      3.50 o 
  -4  10   6       25.33       28.98      3.82 o 
  -3  10   6        0.01        0.08      2.96 o 
  -2  10   6        0.52       -1.89      2.82 o 
  -1  10   6       15.30       10.83      3.51 o 
   0  10   6      568.79      580.23     12.23 o 
   1  10   6      352.87      353.35     13.20 o 
   2  10   6      259.71      238.01      7.90 o 
   3  10   6       93.49      118.73      7.05 o 
   4  10   6      196.45      180.20      9.35 o 
   5  10   6       37.22       49.82     11.95 o 
   6  10   6       19.76       22.90      5.84 o 
   7  10   6       65.69       74.61      8.12 o 
   8  10   6        6.70       10.38      5.90 o 
  -8  11   6       38.45       31.96      7.98 o 
  -7  11   6       48.73       54.97      6.89 o 
  -6  11   6        7.15       10.72      4.56 o 
  -5  11   6        2.00        6.49      4.16 o 
  -4  11   6        0.43        4.64      3.99 o 
  -3  11   6        0.25       -4.13      3.50 o 
  -2  11   6        2.59        3.16      3.59 o 
  -1  11   6      425.78      381.70     10.16 o 
   0  11   6       89.92       86.48      6.13 o 
   1  11   6        2.75       -0.92      3.49 o 
   2  11   6      145.59      141.53      7.14 o 
   3  11   6       42.12       39.16      4.97 o 
   4  11   6      132.01      127.56      8.66 o 
   5  11   6       11.05       15.52      5.14 o 
   6  11   6       37.71       47.56      7.14 o 
   7  11   6        0.04        4.52      5.97 o 
   8  11   6       25.35       38.06     12.03 o 
  -7  12   6        8.24       14.90      6.24 o 
  -6  12   6        6.71       10.33      5.30 o 
  -5  12   6       17.31       16.97      4.96 o 
  -4  12   6      129.79      113.08      8.53 o 
  -3  12   6        0.74        2.61      3.94 o 
  -2  12   6        0.02       -1.86      3.66 o 
  -1  12   6       75.56       66.26      5.46 o 
   0  12   6        7.46       10.67      3.95 o 
   1  12   6      151.22      160.11      7.16 o 
   2  12   6       63.10       53.11      6.43 o 
   3  12   6      139.87      155.11      9.89 o 
   4  12   6      389.90      375.75     16.57 o 
   5  12   6        0.42        8.38      6.95 o 
   6  12   6        0.48        1.76      5.82 o 
   7  12   6       19.08       14.32     12.06 o 
  -6  13   6        0.07       -0.32      5.38 o 
  -5  13   6        0.36        1.59      5.08 o 
  -4  13   6        0.02       -1.45      4.50 o 
  -3  13   6       18.88       14.30      4.84 o 
  -2  13   6        6.15        9.66      4.48 o 
  -1  13   6        0.67       -4.84      3.82 o 
   0  13   6       46.80       54.82      5.49 o 
   1  13   6        3.29        1.11      3.79 o 
   2  13   6      363.51      381.73     13.31 o 
   3  13   6       82.01       94.56     12.19 o 
   4  13   6      103.23       94.29     12.15 o 
   5  13   6       19.46       25.05      9.48 o 
   6  13   6       42.94       45.55     10.65 o 
  -4  14   6       59.24       52.30      6.93 o 
  -3  14   6        1.39        7.19      5.01 o 
  -2  14   6       48.89       32.43      5.62 o 
  -1  14   6      105.12      104.41      7.28 o 
   0  14   6       91.80       97.36     10.20 o 
   1  14   6        3.65       -5.87      4.05 o 
   2  14   6       20.61       22.21      5.81 o 
   3  14   6        1.75       -3.40      6.19 o 
   4  14   6       93.48       90.12      9.97 o 
  -1  15   6       60.05       67.12      7.41 o 
   0  15   6       89.18       82.08      7.64 o 
   1  15   6      359.46      400.16     13.60 o 
 -12   1   7       32.56       45.73     14.55 o 
 -11   1   7       47.64       33.55      9.12 o 
 -10   1   7       12.73       14.46      6.44 o 
  -9   1   7      140.69      126.44      6.95 o 
  -8   1   7     1185.34     1138.37     18.44 o 
  -7   1   7      339.43      320.63      7.06 o 
  -6   1   7       88.92       83.53      3.11 o 
  -5   1   7       74.33       91.65      3.02 o 
  -4   1   7        8.18        5.01      1.50 o 
  -3   1   7     1633.71     1760.96     15.18 o 
  -2   1   7      352.10      400.64      6.54 o 
  -1   1   7       45.99       56.31      2.05 o 
   0   1   7      135.98      144.05      2.71 o 
   1   1   7      113.18      133.38      2.73 o 
   2   1   7      436.36      529.98      6.84 o 
   3   1   7     3865.61     3915.68     38.35 o 
   4   1   7      538.00      525.67      7.95 o 
   5   1   7       90.87       80.88      3.33 o 
   6   1   7       84.28       73.75      4.93 o 
   7   1   7       92.99       81.94      5.70 o 
   8   1   7      480.62      470.87     12.87 o 
   9   1   7      187.03      186.54     11.59 o 
  10   1   7       15.51        9.97      4.68 o 
  11   1   7        2.74        3.32      5.45 o 
 -12   2   7       33.05       24.27      9.24 o 
 -11   2   7       83.42       93.32     20.46 o 
 -10   2   7       16.47       16.42      7.82 o 
  -9   2   7       76.45       81.64      9.58 o 
  -8   2   7     2050.13     1979.87     28.23 o 
  -7   2   7      229.58      218.12      5.88 o 
  -6   2   7       80.91       78.01      3.99 o 
  -5   2   7        2.09        0.23      1.76 o 
  -4   2   7        0.81        8.10      1.45 o 
  -3   2   7      709.24      762.24      7.19 o 
  -2   2   7      659.09      675.60      7.17 o 
  -1   2   7       50.33       48.30      1.91 o 
   0   2   7       35.34       32.82      1.50 o 
   1   2   7       25.29       23.79      2.30 o 
   2   2   7       29.59       37.65      1.80 o 
   3   2   7       18.95       22.37      1.84 o 
   4   2   7       37.02       39.80      2.43 o 
   5   2   7     2881.25     2859.64     33.76 o 
   6   2   7     1141.08     1129.05     19.51 o 
   7   2   7       42.55       45.06      5.58 o 
   8   2   7       91.66       88.58      9.79 o 
   9   2   7       81.10       66.97      6.50 o 
  10   2   7       13.16       -2.11      4.48 o 
  11   2   7       20.20       37.34      6.96 o 
 -11   3   7        0.18        8.61      6.31 o 
 -10   3   7        5.75        5.59      5.84 o 
  -9   3   7        0.37       -5.10      4.71 o 
  -8   3   7      158.38      158.54      7.73 o 
  -7   3   7       51.80       46.10      3.70 o 
  -6   3   7      184.98      186.08      5.70 o 
  -5   3   7       14.70       15.73      2.06 o 
  -4   3   7       75.13       91.01      2.70 o 
  -3   3   7        0.60        2.45      1.19 o 
  -2   3   7       11.69        6.62      1.78 o 
  -1   3   7      167.95      181.70      3.60 o 
   0   3   7      258.33      290.31      4.16 o 
   1   3   7      620.16      678.68      7.76 o 
   2   3   7      185.62      219.63      4.72 o 
   3   3   7      198.81      210.97      3.85 o 
   4   3   7      649.18      631.96      8.82 o 
   5   3   7       69.71       60.12      3.49 o 
   6   3   7        3.64        3.60      3.32 o 
   7   3   7      152.18      159.89      7.28 o 
   8   3   7      200.50      159.48      7.96 o 
   9   3   7      275.05      278.22     10.74 o 
  10   3   7      117.88      119.84     10.82 o 
  11   3   7       17.30       21.17      6.18 o 
 -11   4   7        8.93       10.09      6.47 o 
 -10   4   7       57.27       45.53      7.21 o 
  -9   4   7       42.83       48.53      6.97 o 
  -8   4   7      461.23      455.40     12.65 o 
  -7   4   7      114.55       99.02      5.50 o 
  -6   4   7       89.65       86.51      4.20 o 
  -5   4   7      292.44      290.50      6.40 o 
  -4   4   7      746.36      756.10      8.87 o 
  -3   4   7      938.77      944.25     10.23 o 
  -2   4   7      653.72      649.64      7.34 o 
  -1   4   7      459.61      492.63      6.07 o 
   0   4   7      493.66      531.04      6.38 o 
   1   4   7     1326.64     1427.45     13.33 o 
   2   4   7      787.62      829.12      8.92 o 
   3   4   7      701.39      669.99      7.94 o 
   4   4   7       26.51       39.39      2.65 o 
   5   4   7        1.94        4.39      2.36 o 
   6   4   7      828.87      784.31     22.56 o 
   7   4   7      953.68      906.34     20.57 o 
   8   4   7      159.71      156.31     10.33 o 
   9   4   7        0.02       -5.04      4.07 o 
  10   4   7      105.15      113.70      8.42 o 
  11   4   7        0.35        0.62      5.28 o 
 -11   5   7        0.18        6.24      6.35 o 
 -10   5   7       37.09       39.56      7.42 o 
  -9   5   7       33.22       19.43      6.50 o 
  -8   5   7       31.19       25.08      5.09 o 
  -7   5   7       55.17       55.89      4.74 o 
  -6   5   7        0.54        0.75      2.50 o 
  -5   5   7      197.80      198.36      5.59 o 
  -4   5   7      553.62      557.15      8.40 o 
  -3   5   7      250.58      244.05      4.61 o 
  -2   5   7        0.46        0.04      1.50 o 
  -1   5   7      137.17      155.25      4.01 o 
   0   5   7      267.78      276.80      4.35 o 
   1   5   7      155.69      186.32      4.87 o 
   2   5   7       37.18       44.41      2.13 o 
   3   5   7       93.60      110.36      3.75 o 
   4   5   7       31.85       32.40      2.73 o 
   5   5   7     1888.06     1868.32     25.98 o 
   6   5   7      146.51      164.97      6.99 o 
   7   5   7      478.23      447.07     12.02 o 
   8   5   7       50.04       55.03      5.74 o 
   9   5   7      491.80      470.68     14.04 o 
  10   5   7       12.21        3.76      6.88 o 
  11   5   7       78.39       76.06      8.33 o 
 -11   6   7       16.04       33.53      8.03 o 
 -10   6   7       15.74       14.21      6.02 o 
  -9   6   7      115.41      111.70      8.41 o 
  -8   6   7       73.92       70.94      6.49 o 
  -7   6   7        3.05        3.46      3.53 o 
  -6   6   7      274.32      274.76      9.42 o 
  -5   6   7       56.67       58.60      3.65 o 
  -4   6   7       27.19       23.84      2.73 o 
  -3   6   7        0.41       -1.03      1.88 o 
  -2   6   7      314.75      310.14      5.07 o 
  -1   6   7      944.04      943.42     10.71 o 
   0   6   7      171.02      164.50      4.35 o 
   1   6   7        0.00       -0.63      1.41 o 
   2   6   7        0.91       -2.21      1.47 o 
   3   6   7       63.42       56.48      2.97 o 
   4   6   7      101.29      114.69      4.33 o 
   5   6   7       45.79       36.41      3.97 o 
   6   6   7       19.73       27.24      4.04 o 
   7   6   7      178.63      173.17      7.98 o 
   8   6   7        6.17        7.26      4.21 o 
   9   6   7      253.88      281.99     11.29 o 
  10   6   7       19.30       24.97      6.20 o 
 -10   7   7        9.72        9.53      6.51 o 
  -9   7   7       21.39       30.56      6.48 o 
  -8   7   7        4.47        0.98      3.92 o 
  -7   7   7        0.73        0.13      3.54 o 
  -6   7   7      639.99      610.77     11.81 o 
  -5   7   7        0.08       -0.30      2.81 o 
  -4   7   7      514.63      492.41      8.28 o 
  -3   7   7      101.88       96.93      3.76 o 
  -2   7   7       19.60       22.45      2.54 o 
  -1   7   7        3.47        4.13      2.04 o 
   0   7   7        0.09        1.65      1.69 o 
   1   7   7       12.96       18.35      2.06 o 
   2   7   7       80.25       79.05      4.49 o 
   3   7   7       97.04       94.80      4.27 o 
   4   7   7        1.53       -0.49      2.91 o 
   5   7   7        1.84        5.01      3.27 o 
   6   7   7      255.82      260.30      8.59 o 
   7   7   7      403.99      398.31     19.30 o 
   8   7   7       72.32       75.57      6.36 o 
   9   7   7        5.09        1.53      4.36 o 
  10   7   7       27.06       17.22      6.50 o 
 -10   8   7       70.79       88.55     15.04 o 
  -9   8   7        0.08        5.71      6.15 o 
  -8   8   7       84.04       87.49      6.93 o 
  -7   8   7      194.16      204.94      8.09 o 
  -6   8   7      151.28      127.41      6.59 o 
  -5   8   7       41.36       26.32      3.59 o 
  -4   8   7      217.05      216.93      6.95 o 
  -3   8   7       16.46       24.26      2.88 o 
  -2   8   7       54.75       56.02      3.73 o 
  -1   8   7      125.84      122.83      4.74 o 
   0   8   7      822.84      843.40     11.68 o 
   1   8   7        0.04        1.43      2.29 o 
   2   8   7        1.30        1.81      2.50 o 
   3   8   7       85.45      107.59      5.36 o 
   4   8   7      140.63      130.36     11.40 o 
   5   8   7      168.17      150.88      8.67 o 
   6   8   7      229.80      232.55      8.36 o 
   7   8   7        0.02        3.48      3.62 o 
   8   8   7      187.62      199.96      9.00 o 
   9   8   7      115.69      120.65      9.34 o 
  -9   9   7        3.38        6.66      6.45 o 
  -8   9   7       10.07        2.38      4.82 o 
  -7   9   7      244.34      251.98     10.43 o 
  -6   9   7      222.05      207.23     10.50 o 
  -5   9   7      433.02      375.87     10.86 o 
  -4   9   7       28.94       25.44      4.16 o 
  -3   9   7      304.21      294.12      8.60 o 
  -2   9   7       99.74      108.72      4.58 o 
  -1   9   7        4.26        4.36      2.63 o 
   0   9   7      928.73      834.59     16.51 o 
   1   9   7      373.46      374.29      8.27 o 
   2   9   7        1.54        0.04      2.74 o 
   3   9   7      115.09      118.27      5.86 o 
   4   9   7      131.86      121.31      6.98 o 
   5   9   7        1.67        0.42      3.53 o 
   6   9   7       90.95       86.48      6.00 o 
   7   9   7       29.42       27.26      5.15 o 
   8   9   7        5.42        6.71      5.43 o 
   9   9   7        3.19        5.47      7.44 o 
  -9  10   7       51.37       41.68      8.31 o 
  -8  10   7      200.54      211.86     11.89 o 
  -7  10   7      533.90      543.17     14.23 o 
  -6  10   7        6.60        3.13      4.17 o 
  -5  10   7       29.70       20.03      4.52 o 
  -4  10   7       42.20       37.80      4.89 o 
  -3  10   7       44.75       41.44      4.89 o 
  -2  10   7       42.04       46.75      4.64 o 
  -1  10   7      255.14      224.98      9.67 o 
   0  10   7       17.15       20.53      4.21 o 
   1  10   7        7.99        4.29      3.06 o 
   2  10   7      133.96      117.20      6.07 o 
   3  10   7       86.49       78.43      5.53 o 
   4  10   7       27.83       17.77      5.90 o 
   5  10   7        0.28       -1.78      4.11 o 
   6  10   7       24.79       19.63      5.09 o 
   7  10   7        3.02       10.63      5.26 o 
   8  10   7      163.76      185.97     13.22 o 
  -8  11   7       79.69       68.20      9.32 o 
  -7  11   7        0.87       -5.09      4.95 o 
  -6  11   7       57.49       55.48      6.16 o 
  -5  11   7      142.13      142.12      7.64 o 
  -4  11   7       22.51       24.15      4.74 o 
  -3  11   7      203.08      172.34      7.61 o 
  -2  11   7        9.02        6.42      3.76 o 
  -1  11   7      251.63      227.50     10.61 o 
   0  11   7        1.99        3.58      3.67 o 
   1  11   7       37.74       37.10      5.43 o 
   2  11   7      164.90      159.45      8.16 o 
   3  11   7      266.86      271.97     12.07 o 
   4  11   7       50.95       54.18      7.63 o 
   5  11   7        0.68        3.33      5.35 o 
   6  11   7       13.75       20.77      6.48 o 
   7  11   7        3.57        0.87      6.06 o 
  -7  12   7       16.20        7.22      6.04 o 
  -6  12   7       19.53       25.07      5.97 o 
  -5  12   7        8.16        6.75      4.68 o 
  -4  12   7        0.55        0.04      4.07 o 
  -3  12   7      174.50      187.76     10.59 o 
  -2  12   7        0.35       -0.47      3.79 o 
  -1  12   7        1.62       -0.76      3.65 o 
   0  12   7        0.58        3.18      3.68 o 
   1  12   7      235.03      241.70      9.58 o 
   2  12   7        0.32        1.24      4.28 o 
   3  12   7      109.53      115.63      9.82 o 
   4  12   7        8.22        2.90      5.71 o 
   5  12   7       12.09       23.93      8.29 o 
   6  12   7        0.65        3.53      7.30 o 
  -6  13   7        1.13       -6.38      5.30 o 
  -5  13   7       14.25       21.65      6.92 o 
  -4  13   7        7.65        7.92      4.74 o 
  -3  13   7       26.93       33.56      5.52 o 
  -2  13   7        0.88       -1.61      4.08 o 
  -1  13   7       21.84       17.36      5.62 o 
   0  13   7       70.88       76.89      6.94 o 
   1  13   7       17.47       18.23      5.03 o 
   2  13   7        3.81        1.34      5.35 o 
   3  13   7      118.22      134.34     10.63 o 
   4  13   7        1.98      -10.19      6.92 o 
   5  13   7       60.94       65.43     11.40 o 
  -4  14   7        3.43        4.70      5.39 o 
  -3  14   7        1.14        3.14      5.42 o 
  -2  14   7       28.71       29.42      5.57 o 
  -1  14   7       45.70       46.46      6.08 o 
   0  14   7      306.29      315.00     12.43 o 
   1  14   7        0.21        2.94      4.41 o 
   2  14   7       97.49      115.40     13.93 o 
   3  14   7        4.61        0.91      7.66 o 
   4  14   7      146.10      196.53     22.96 o 
 -11   0   8       21.49       17.16     16.47 o 
 -10   0   8        0.59        0.03     14.59 o 
  -9   0   8      127.75      138.59     12.31 o 
  -8   0   8      733.78      711.20     16.20 o 
  -7   0   8       24.54       22.36      4.29 o 
  -6   0   8      684.68      665.57     13.50 o 
  -5   0   8       82.17      110.55      5.37 o 
  -4   0   8        6.08        8.80      2.65 o 
  -3   0   8      391.33      416.73      7.10 o 
  -2   0   8        1.30       -0.36      1.61 o 
  -1   0   8      350.78      358.54      6.58 o 
   0   0   8     1269.30     1323.50     18.37 o 
   1   0   8       93.98      100.51      3.37 o 
   2   0   8        0.04        0.22      1.53 o 
   3   0   8        0.28        0.67      1.77 o 
   4   0   8       14.66       18.00      4.03 o 
   5   0   8      158.46      162.76      6.20 o 
   6   0   8      815.03      752.54     20.52 o 
   7   0   8      685.79      734.39     21.93 o 
   8   0   8      183.77      179.37     11.69 o 
   9   0   8       13.56       13.52      6.75 o 
  10   0   8        1.21        6.80      7.19 o 
  11   0   8        5.64       12.79      7.81 o 
 -11   1   8       22.23        6.06     11.64 o 
 -10   1   8        0.98        8.86      7.25 o 
  -9   1   8        4.11        0.70      4.75 o 
  -8   1   8       80.03       79.29      5.23 o 
  -7   1   8      171.30      175.34      5.88 o 
  -6   1   8      711.92      683.56     11.05 o 
  -5   1   8       47.93       46.67      2.45 o 
  -4   1   8      735.37      785.73      8.80 o 
  -3   1   8       10.83       17.54      1.63 o 
  -2   1   8      972.18     1022.85      9.54 o 
  -1   1   8     1595.46     1558.92     14.65 o 
   0   1   8     1946.48     2070.40     20.09 o 
   1   1   8      524.85      564.00      6.99 o 
   2   1   8      661.57      767.59      9.15 o 
   3   1   8      403.33      383.25      5.61 o 
   4   1   8        1.90       -2.14      1.54 o 
   5   1   8      236.47      261.22      5.91 o 
   6   1   8       59.64       58.74      4.98 o 
   7   1   8        7.32        9.62      3.71 o 
   8   1   8       95.49      104.82      9.45 o 
   9   1   8        7.76        8.98      4.92 o 
  10   1   8        2.44       -3.60      4.64 o 
  11   1   8       19.76       11.18      6.47 o 
 -11   2   8        0.00       11.30     12.53 o 
 -10   2   8        6.55       13.36      5.62 o 
  -9   2   8        0.22        7.55      5.03 o 
  -8   2   8        3.07       -0.93      3.96 o 
  -7   2   8       37.32       22.86      4.78 o 
  -6   2   8      198.42      188.55      5.26 o 
  -5   2   8        0.90       -1.44      1.92 o 
  -4   2   8      623.01      659.52      7.20 o 
  -3   2   8      448.64      470.93      6.13 o 
  -2   2   8     1045.38     1156.56     11.00 o 
  -1   2   8      791.06      780.03      7.90 o 
   0   2   8     1200.11     1235.89     12.84 o 
   1   2   8     1042.80     1136.48     20.33 o 
   2   2   8       25.66       31.84      4.80 o 
   3   2   8      185.58      156.93      3.72 o 
   4   2   8      811.11      811.07     12.32 o 
   5   2   8      415.18      418.59      8.06 o 
   6   2   8      252.02      244.70      8.00 o 
   7   2   8       53.99       49.10      4.98 o 
   8   2   8       17.95       15.85      4.31 o 
   9   2   8      114.29      107.66     10.86 o 
  10   2   8        0.09       -1.31      4.57 o 
  11   2   8        9.13        4.48      5.75 o 
 -11   3   8      126.93      148.31     10.15 o 
 -10   3   8       52.96       46.56      7.27 o 
  -9   3   8       31.03       32.12      6.77 o 
  -8   3   8      390.91      357.57     15.83 o 
  -7   3   8      559.48      519.89     10.47 o 
  -6   3   8        0.11        5.36      2.61 o 
  -5   3   8      335.40      329.23      6.68 o 
  -4   3   8      145.46      151.69      3.70 o 
  -3   3   8      230.47      232.84      3.75 o 
  -2   3   8     1712.98     1678.35     15.53 o 
  -1   3   8      223.80      242.38      3.83 o 
   0   3   8       93.66      105.19      2.41 o 
   1   3   8        0.26       -0.13      1.63 o 
   2   3   8      202.89      235.60      6.54 o 
   3   3   8       35.17       38.87      1.79 o 
   4   3   8      217.36      227.52      4.94 o 
   5   3   8      486.95      477.13     11.94 o 
   6   3   8       19.31       19.40      3.74 o 
   7   3   8      357.93      350.17     10.28 o 
   8   3   8      328.62      332.78     15.10 o 
   9   3   8      105.58      105.83      7.57 o 
  10   3   8       20.34       26.64      5.82 o 
  11   3   8        5.16        4.11      5.59 o 
 -11   4   8        0.56        0.36      6.17 o 
 -10   4   8       78.19       71.55      8.00 o 
  -9   4   8       11.29       12.41      5.37 o 
  -8   4   8       84.62       80.09      6.88 o 
  -7   4   8      212.17      200.94      6.87 o 
  -6   4   8      165.69      169.61      5.98 o 
  -5   4   8      504.53      490.33      8.14 o 
  -4   4   8      311.72      308.38      5.93 o 
  -3   4   8        4.85        3.25      1.62 o 
  -2   4   8      111.51      117.64      2.84 o 
  -1   4   8      734.45      746.47     10.82 o 
   0   4   8      287.82      304.61      5.09 o 
   1   4   8      176.15      172.17      3.65 o 
   2   4   8       98.75      115.53      3.35 o 
   3   4   8      408.55      388.90      5.64 o 
   4   4   8     1115.40     1105.43     14.89 o 
   5   4   8      295.41      304.57      8.86 o 
   6   4   8     1269.39     1212.62     29.46 o 
   7   4   8      212.39      208.46      8.23 o 
   8   4   8        1.39        8.34      4.25 o 
   9   4   8      138.65      166.42      8.84 o 
  10   4   8       25.48       31.66      6.09 o 
  11   4   8       69.47       90.63      8.68 o 
 -11   5   8        5.57        3.94      7.22 o 
 -10   5   8       51.86       47.23      7.61 o 
  -9   5   8       18.65       26.15      6.49 o 
  -8   5   8       28.30       38.05      5.13 o 
  -7   5   8      256.27      250.60      8.15 o 
  -6   5   8       44.28       50.34      4.05 o 
  -5   5   8      124.71      122.62      4.44 o 
  -4   5   8       89.59      104.73      4.07 o 
  -3   5   8      115.12      130.06      4.10 o 
  -2   5   8      193.50      201.49      4.17 o 
  -1   5   8      224.61      283.25      4.52 o 
   0   5   8      759.21      756.18      8.99 o 
   1   5   8      150.41      143.92      4.04 o 
   2   5   8      305.43      328.63      5.28 o 
   3   5   8       29.27       30.97      2.21 o 
   4   5   8      309.17      314.23      6.69 o 
   5   5   8     2232.01     2195.19     29.24 o 
   6   5   8        3.55        2.37      3.26 o 
   7   5   8      148.94      161.90      9.28 o 
   8   5   8      196.89      180.74      8.50 o 
   9   5   8       15.44       12.64      4.99 o 
  10   5   8       72.56       62.63      7.34 o 
 -10   6   8       30.56       28.61      6.99 o 
  -9   6   8        0.21       -1.10      4.86 o 
  -8   6   8        1.28        5.18      4.10 o 
  -7   6   8      157.73      157.87      6.96 o 
  -6   6   8      460.51      419.01     10.02 o 
  -5   6   8      991.35     1005.30     13.78 o 
  -4   6   8        0.23        1.71      2.22 o 
  -3   6   8       36.34       45.72      3.44 o 
  -2   6   8       60.82       60.86      3.51 o 
  -1   6   8        2.71       -0.45      1.50 o 
   0   6   8        0.47        1.82      1.48 o 
   1   6   8        0.84        0.35      1.46 o 
   2   6   8      184.18      189.80      4.61 o 
   3   6   8      104.51       98.61      3.58 o 
   4   6   8        0.58       -1.24      2.06 o 
   5   6   8        0.03        0.18      3.56 o 
   6   6   8       31.30       26.80      3.98 o 
   7   6   8        2.44        7.41      3.70 o 
   8   6   8       10.15       15.61      4.70 o 
   9   6   8        4.68        1.70      4.49 o 
  10   6   8       46.96       49.90      8.55 o 
 -10   7   8        3.49        3.27      6.16 o 
  -9   7   8       14.53       11.39      6.03 o 
  -8   7   8        0.04       -1.08      4.14 o 
  -7   7   8       96.90       95.53      6.55 o 
  -6   7   8      586.97      542.77     12.62 o 
  -5   7   8       22.07       25.89      5.18 o 
  -4   7   8       81.58       76.63      4.02 o 
  -3   7   8       23.75       19.53      2.56 o 
  -2   7   8       51.29       54.55      3.22 o 
  -1   7   8        7.06        7.37      2.35 o 
   0   7   8      742.40      726.51      9.43 o 
   1   7   8       37.06       38.92      2.69 o 
   2   7   8      399.37      392.51      7.36 o 
   3   7   8       22.54       17.51      2.76 o 
   4   7   8      109.53      113.81      5.65 o 
   5   7   8      181.99      166.05      6.96 o 
   6   7   8       18.61       18.39      3.96 o 
   7   7   8        9.56        3.14      3.50 o 
   8   7   8      197.41      206.68     10.84 o 
   9   7   8       58.40       65.89      6.52 o 
  10   7   8       19.89       31.35      6.56 o 
 -10   8   8       36.91       48.40      8.37 o 
  -9   8   8        0.07        1.08      6.14 o 
  -8   8   8      140.17      161.46      8.39 o 
  -7   8   8       25.08       18.51      4.73 o 
  -6   8   8      202.19      184.93      9.06 o 
  -5   8   8       63.20       57.91      5.09 o 
  -4   8   8       48.09       70.95      5.16 o 
  -3   8   8       16.53       15.40      3.08 o 
  -2   8   8       79.09       81.00      4.75 o 
  -1   8   8      880.93      884.24     15.12 o 
   0   8   8       48.92       43.16      3.76 o 
   1   8   8       16.13       13.68      3.27 o 
   2   8   8       36.23       37.08      3.76 o 
   3   8   8       56.65       45.85      4.24 o 
   4   8   8       27.88       15.38      3.60 o 
   5   8   8      101.47       99.78      6.01 o 
   6   8   8      198.52      216.86      9.27 o 
   7   8   8        0.16        1.98      3.71 o 
   8   8   8      142.26      144.63      8.50 o 
   9   8   8       42.84       35.97      6.34 o 
  -9   9   8        2.02       -5.15      6.16 o 
  -8   9   8        4.07       10.11      4.92 o 
  -7   9   8       37.27       42.76      5.73 o 
  -6   9   8      180.83      170.94      7.94 o 
  -5   9   8        4.86        0.90      3.69 o 
  -4   9   8       48.10       34.19      4.58 o 
  -3   9   8      528.73      532.12     11.78 o 
  -2   9   8        2.13        2.00      2.75 o 
  -1   9   8       36.28       27.63      3.76 o 
   0   9   8      707.66      659.48     12.30 o 
   1   9   8       14.33       13.04      3.37 o 
   2   9   8      622.87      560.03     13.19 o 
   3   9   8       13.62       16.36      3.82 o 
   4   9   8       12.23        4.00      3.80 o 
   5   9   8       23.26       19.35      4.26 o 
   6   9   8       60.67       67.59      5.61 o 
   7   9   8        1.79        2.06      3.89 o 
   8   9   8       20.84       30.42      8.43 o 
   9   9   8       17.84       24.35     17.37 o 
  -8  10   8        1.30       10.44      5.98 o 
  -7  10   8      101.56      110.25      7.56 o 
  -6  10   8       17.66       29.94      5.12 o 
  -5  10   8      116.08      108.10      6.82 o 
  -4  10   8      290.15      265.40      9.10 o 
  -3  10   8        8.32        3.83      3.61 o 
  -2  10   8       65.80       69.48      5.07 o 
  -1  10   8       10.47        8.97      3.90 o 
   0  10   8      178.34      182.68      7.92 o 
   1  10   8       22.62       23.26      3.66 o 
   2  10   8      414.36      376.53     11.14 o 
   3  10   8      186.24      180.08      8.04 o 
   4  10   8       11.65        4.09      4.29 o 
   5  10   8       38.61       51.75      6.65 o 
   6  10   8       18.91       11.68      5.16 o 
   7  10   8        0.08        2.31      5.08 o 
   8  10   8        8.03        9.53      6.60 o 
  -8  11   8       48.77       39.43     14.32 o 
  -7  11   8       54.39       49.63      6.85 o 
  -6  11   8       17.65        7.17      5.08 o 
  -5  11   8       90.15       96.93      6.81 o 
  -4  11   8        0.43       -0.43      3.96 o 
  -3  11   8       58.87       72.60      5.82 o 
  -2  11   8       18.97       14.08      4.13 o 
  -1  11   8        2.01        1.47      3.71 o 
   0  11   8        0.20        1.09      3.70 o 
   1  11   8       20.03       13.21      4.64 o 
   2  11   8      148.06      160.12     13.76 o 
   3  11   8       33.12       15.04      5.18 o 
   4  11   8       33.29       30.02      6.38 o 
   5  11   8        4.51       15.08      9.24 o 
   6  11   8       22.05       22.02      6.89 o 
   7  11   8       12.48       21.75      6.89 o 
  -7  12   8        0.45        9.12      5.76 o 
  -6  12   8        2.60        4.26      5.30 o 
  -5  12   8       11.49       10.14      4.92 o 
  -4  12   8       76.38       89.17      6.69 o 
  -3  12   8        7.18        7.15      4.28 o 
  -2  12   8        2.77       -0.02      3.85 o 
  -1  12   8        0.82        3.15      3.68 o 
   0  12   8       68.91       59.20      6.00 o 
   1  12   8      102.55      123.38      8.50 o 
   2  12   8       10.93       15.61      6.03 o 
   3  12   8       13.49       16.31      5.62 o 
   4  12   8        0.79        4.26      5.68 o 
   5  12   8       42.99       40.86      9.26 o 
   6  12   8        0.06       15.75      6.33 o 
  -5  13   8        0.02        7.18      6.94 o 
  -4  13   8       48.14       61.56      8.98 o 
  -3  13   8        3.91        4.25      4.55 o 
  -2  13   8       15.49       14.70      5.81 o 
  -1  13   8       13.43        8.35      4.39 o 
   0  13   8        4.40        2.24      4.41 o 
   1  13   8        4.06        2.65      5.04 o 
   2  13   8        2.41       10.93      5.66 o 
   3  13   8        1.53        4.93      5.61 o 
   4  13   8        3.38       -5.63      6.84 o 
   5  13   8        3.27       -1.06     12.83 o 
  -3  14   8       15.87        8.94      5.57 o 
  -2  14   8       23.03       27.87      5.97 o 
  -1  14   8        6.50        1.44      4.64 o 
   0  14   8        9.64        7.25      5.51 o 
   1  14   8        0.27        3.19      5.37 o 
   2  14   8       11.81        3.07      5.83 o 
   3  14   8        1.68       -2.82      6.54 o 
 -11   1   9       19.30       23.78     15.41 o 
 -10   1   9        3.08       -2.50      9.64 o 
  -9   1   9        0.74       -2.56      6.42 o 
  -8   1   9      426.08      405.58     10.23 o 
  -7   1   9      231.45      210.48      7.12 o 
  -6   1   9      252.08      254.22      6.38 o 
  -5   1   9       17.18        9.59      2.10 o 
  -4   1   9        0.38        4.38      1.62 o 
  -3   1   9       38.50       34.84      1.92 o 
  -2   1   9       57.00       71.49      2.24 o 
  -1   1   9      370.93      388.29      5.16 o 
   0   1   9      926.31      993.11     10.04 o 
   1   1   9      154.24      175.02      3.90 o 
   2   1   9     1590.09     1572.42     15.72 o 
   3   1   9      415.95      452.70      6.35 o 
   4   1   9        8.82        8.51      1.76 o 
   5   1   9        0.02       -0.52      2.21 o 
   6   1   9        0.44        0.83      3.03 o 
   7   1   9     1110.73     1050.18     19.49 o 
   8   1   9       30.09       28.99      4.88 o 
   9   1   9      199.05      203.31      9.43 o 
  10   1   9        0.31       -2.62      4.70 o 
  11   1   9        0.03       -2.79      5.21 o 
 -11   2   9       62.32       70.31     16.44 o 
 -10   2   9        6.11        7.60      7.29 o 
  -9   2   9        6.87       10.66      6.18 o 
  -8   2   9       21.51       26.96      4.29 o 
  -7   2   9      212.04      207.13      6.51 o 
  -6   2   9       55.70       63.97      3.77 o 
  -5   2   9        1.02        0.36      2.21 o 
  -4   2   9      111.79      119.09      3.85 o 
  -3   2   9      236.34      261.09      4.31 o 
  -2   2   9      653.05      644.17      6.94 o 
  -1   2   9      495.20      455.72      5.91 o 
   0   2   9      282.68      304.38      4.43 o 
   1   2   9     3607.76     3731.13     38.53 o 
   2   2   9      598.81      633.52     11.47 o 
   3   2   9      474.72      488.34      6.64 o 
   4   2   9       83.91       88.07      3.04 o 
   5   2   9      384.01      385.55      8.82 o 
   6   2   9     1186.81     1197.29     20.45 o 
   7   2   9        2.76        1.14      3.46 o 
   8   2   9      175.33      170.06      8.07 o 
   9   2   9        0.03       -5.81      3.87 o 
  10   2   9        0.93       -1.21      4.32 o 
  11   2   9       43.11       49.09      7.21 o 
 -11   3   9       31.31       45.21      9.89 o 
 -10   3   9       10.21       12.09      8.00 o 
  -9   3   9       11.19       10.75      5.15 o 
  -8   3   9      131.71      137.72      7.30 o 
  -7   3   9       29.04       26.15      3.80 o 
  -6   3   9        1.16        0.47      2.69 o 
  -5   3   9       46.81       50.03      3.59 o 
  -4   3   9       54.51       43.65      2.52 o 
  -3   3   9        7.47       11.57      1.63 o 
  -2   3   9      136.62      137.52      3.18 o 
  -1   3   9     1997.15     2038.57     18.44 o 
   0   3   9      124.88      122.27      2.59 o 
   1   3   9      222.02      253.44      5.28 o 
   2   3   9       83.61      104.00      6.92 o 
   3   3   9      159.23      167.14      5.50 o 
   4   3   9        4.36        5.07      1.80 o 
   5   3   9       89.62       98.26      4.32 o 
   6   3   9      153.06      139.94      6.67 o 
   7   3   9      256.93      229.14      8.93 o 
   8   3   9       58.57       46.09      5.37 o 
   9   3   9       16.01       13.49      4.83 o 
  10   3   9       52.70       64.46      9.09 o 
  11   3   9       22.78       15.66      6.05 o 
 -11   4   9      173.90      184.28     16.28 o 
 -10   4   9       34.88       38.30      7.22 o 
  -9   4   9       14.37        9.14      4.88 o 
  -8   4   9      154.41      168.43      9.03 o 
  -7   4   9       17.70        9.97      3.44 o 
  -6   4   9      320.33      311.80      7.53 o 
  -5   4   9      551.27      543.89      9.43 o 
  -4   4   9      444.27      454.46      7.28 o 
  -3   4   9      549.01      599.74      7.94 o 
  -2   4   9       65.43       67.45      2.71 o 
  -1   4   9       15.80       16.62      1.84 o 
   0   4   9      310.66      298.68      4.70 o 
   1   4   9      481.59      497.51      6.72 o 
   2   4   9       34.58       34.81      3.20 o 
   3   4   9       22.57       17.87      1.60 o 
   4   4   9        0.03        0.60      1.75 o 
   5   4   9      118.09      127.21      4.77 o 
   6   4   9      122.59      106.35      5.81 o 
   7   4   9      135.45      141.54      7.04 o 
   8   4   9       40.10       43.50      5.45 o 
   9   4   9      134.33      135.17      8.22 o 
  10   4   9       10.98       21.07      5.75 o 
 -11   5   9        0.63        5.66     12.27 o 
 -10   5   9        6.48        9.19      7.21 o 
  -9   5   9        1.84        1.35      5.50 o 
  -8   5   9       52.49       38.48      4.99 o 
  -7   5   9      140.01      129.53      6.31 o 
  -6   5   9        1.50       -0.23      2.79 o 
  -5   5   9      253.98      245.27      6.79 o 
  -4   5   9        0.01        0.70      2.34 o 
  -3   5   9        0.77        0.08      1.88 o 
  -2   5   9      151.72      175.75      4.14 o 
  -1   5   9      465.92      449.73      7.21 o 
   0   5   9        0.02       -1.56      1.44 o 
   1   5   9      136.60      129.98      5.60 o 
   2   5   9      851.95      830.88     11.27 o 
   3   5   9      151.61      140.49      4.69 o 
   4   5   9      321.89      319.10      6.55 o 
   5   5   9      168.71      174.35      6.03 o 
   6   5   9      392.82      367.98     10.11 o 
   7   5   9       17.75       14.03      4.16 o 
   8   5   9      418.38      390.87     11.94 o 
   9   5   9      249.12      267.18     13.81 o 
  10   5   9      178.69      165.46      9.75 o 
 -10   6   9        0.52        1.19      6.68 o 
  -9   6   9       61.47       52.08      7.12 o 
  -8   6   9      145.95      150.25      7.73 o 
  -7   6   9       46.88       40.81      5.00 o 
  -6   6   9       63.20       80.12      5.70 o 
  -5   6   9        1.25       -0.82      2.77 o 
  -4   6   9      577.50      550.70     10.10 o 
  -3   6   9       32.80       33.01      3.12 o 
  -2   6   9        1.59        1.09      2.39 o 
  -1   6   9      132.58      140.14      4.60 o 
   0   6   9      481.38      457.32      7.96 o 
   1   6   9       27.59       32.18      2.46 o 
   2   6   9      491.54      503.48      7.95 o 
   3   6   9        0.59       -0.56      1.73 o 
   4   6   9      699.31      638.25     12.48 o 
   5   6   9      193.15      195.71      7.96 o 
   6   6   9      364.53      359.30      9.61 o 
   7   6   9      219.90      232.46      8.51 o 
   8   6   9        0.00        2.66      4.18 o 
   9   6   9      205.85      229.40     10.21 o 
  10   6   9       35.33       33.07      6.45 o 
 -10   7   9        1.61        6.53      6.68 o 
  -9   7   9       41.63       34.28      6.69 o 
  -8   7   9       84.94       87.14      6.70 o 
  -7   7   9      437.28      404.49     12.76 o 
  -6   7   9       32.89       39.28      4.90 o 
  -5   7   9      551.24      453.89      9.81 o 
  -4   7   9       93.21       95.76      6.17 o 
  -3   7   9        9.37        8.33      2.72 o 
  -2   7   9      752.70      704.87     12.30 o 
  -1   7   9       94.89      113.97      5.93 o 
   0   7   9       13.66       19.71      3.16 o 
   1   7   9      298.16      309.12      6.66 o 
   2   7   9        4.76        5.38      2.24 o 
   3   7   9       28.43       33.04      3.03 o 
   4   7   9        5.98        8.31      2.98 o 
   5   7   9      144.80      149.60      7.19 o 
   6   7   9       13.29        3.33      4.28 o 
   7   7   9        0.36        0.06      3.59 o 
   8   7   9       37.45       38.22      5.16 o 
   9   7   9        9.80        7.49      4.56 o 
  -9   8   9       22.53       18.27      6.74 o 
  -8   8   9       18.94       13.59      4.92 o 
  -7   8   9       57.69       48.96      5.56 o 
  -6   8   9        2.49        7.01      4.14 o 
  -5   8   9        0.19        4.12      3.66 o 
  -4   8   9      122.98      116.47      6.15 o 
  -3   8   9      430.39      371.05      9.15 o 
  -2   8   9      421.04      446.55      9.81 o 
  -1   8   9       81.96       87.99      4.70 o 
   0   8   9      287.33      253.63      7.84 o 
   1   8   9      126.28      145.82      6.05 o 
   2   8   9      407.04      352.33      9.83 o 
   3   8   9        3.15        6.93      3.27 o 
   4   8   9       28.30       34.03      4.29 o 
   5   8   9       23.13       33.57      5.17 o 
   6   8   9       98.21       86.29      6.21 o 
   7   8   9       54.14       68.66      6.20 o 
   8   8   9       22.60       17.47      5.11 o 
   9   8   9       21.89       28.35      5.96 o 
  -9   9   9        6.01       16.11      7.45 o 
  -8   9   9        0.17        4.49      5.04 o 
  -7   9   9        0.20       -6.06      4.04 o 
  -6   9   9       22.26       23.46      4.77 o 
  -5   9   9        5.30        3.11      3.80 o 
  -4   9   9      289.84      287.26      9.05 o 
  -3   9   9        2.08       -4.54      3.17 o 
  -2   9   9      222.00      230.94      7.53 o 
  -1   9   9        5.92        8.95      3.18 o 
   0   9   9      329.96      331.74     12.01 o 
   1   9   9       12.78        6.89      3.85 o 
   2   9   9       87.75       90.20      5.77 o 
   3   9   9       77.89       69.07      5.39 o 
   4   9   9       37.83       24.92      4.33 o 
   5   9   9      147.33      150.98      9.13 o 
   6   9   9        1.74        0.87      3.93 o 
   7   9   9        1.80        2.10      4.19 o 
   8   9   9       10.01       10.75      5.43 o 
  -8  10   9       50.27       43.96      6.78 o 
  -7  10   9       36.33       48.25      6.65 o 
  -6  10   9       72.50       69.01      6.37 o 
  -5  10   9      222.83      204.66      8.57 o 
  -4  10   9        0.04       -0.09      3.81 o 
  -3  10   9       57.92       65.86      6.06 o 
  -2  10   9      389.45      391.28     11.30 o 
  -1  10   9        3.02        2.46      3.71 o 
   0  10   9       14.05       13.81      3.77 o 
   1  10   9      239.38      241.61      8.53 o 
   2  10   9      129.15      140.78      8.71 o 
   3  10   9        0.21       -1.39      3.38 o 
   4  10   9       15.54       16.15      6.39 o 
   5  10   9       87.07       86.42      7.02 o 
   6  10   9       16.53       29.34      5.47 o 
   7  10   9        0.02       -3.21      4.98 o 
   8  10   9       16.49       10.90      8.27 o 
  -7  11   9       23.26       19.54      5.92 o 
  -6  11   9        0.24       -1.23      4.93 o 
  -5  11   9        7.36        5.95      4.53 o 
  -4  11   9      128.23      130.50      9.77 o 
  -3  11   9        1.04        4.14      3.94 o 
  -2  11   9       59.01       59.61      5.25 o 
  -1  11   9       54.24       45.20      7.69 o 
   0  11   9       46.56       53.55      6.03 o 
   1  11   9       45.13       56.80      6.77 o 
   2  11   9       37.31       38.01      8.42 o 
   3  11   9        0.91       -3.96      4.19 o 
   4  11   9       93.13      103.99      9.16 o 
   5  11   9       22.57       27.49      6.86 o 
   6  11   9       14.45       25.88      6.24 o 
   7  11   9       18.51        3.95      7.75 o 
  -6  12   9       33.17       32.84      6.49 o 
  -5  12   9      147.07      136.26      9.45 o 
  -4  12   9       16.59       19.35      4.87 o 
  -3  12   9       45.39       62.32      5.96 o 
  -2  12   9        3.43       -0.28      3.93 o 
  -1  12   9       33.80       40.97      6.27 o 
   0  12   9        6.04        6.64      4.80 o 
   1  12   9       44.42       50.86      8.23 o 
   2  12   9       10.31        4.17      4.72 o 
   3  12   9       16.39       15.15      5.64 o 
   4  12   9       56.92       61.32     15.13 o 
   5  12   9        0.97        1.00      5.81 o 
   6  12   9       38.29       43.99     10.21 o 
  -5  13   9       14.37        2.34      5.42 o 
  -4  13   9       45.48       51.82      6.65 o 
  -3  13   9        0.55       -0.10      4.87 o 
  -2  13   9       44.82       42.58      6.38 o 
  -1  13   9       11.66       11.09      5.57 o 
   0  13   9        1.40       -1.50      4.77 o 
   1  13   9       10.39        1.55      4.90 o 
   2  13   9      137.57      138.01     10.09 o 
   3  13   9       17.28       12.24      5.99 o 
   4  13   9       49.41       60.49     10.25 o 
  -2  14   9       98.84      112.80     12.22 o 
  -1  14   9        0.52        3.41      5.50 o 
   0  14   9      139.55      195.38     12.62 o 
   1  14   9       35.99       26.77      6.47 o 
   2  14   9        1.15        1.00      5.78 o 
 -11   0  10        0.71        0.86     15.41 o 
 -10   0  10       55.04       36.75     17.42 o 
  -9   0  10       53.72       37.65      9.17 o 
  -8   0  10       22.21       15.60      5.75 o 
  -7   0  10      214.56      208.35      9.85 o 
  -6   0  10      146.88      144.99      7.59 o 
  -5   0  10       60.45       61.36      5.03 o 
  -4   0  10      237.42      252.63      8.01 o 
  -3   0  10        0.05       -0.34      2.20 o 
  -2   0  10        6.43        8.67      2.48 o 
  -1   0  10       10.10        7.24      1.92 o 
   0   0  10     1825.31     2005.40     27.30 o 
   1   0  10      804.12      789.89     13.13 o 
   2   0  10        5.48        9.82      1.80 o 
   3   0  10      427.46      433.81      8.86 o 
   4   0  10        6.55       13.87      2.83 o 
   5   0  10      981.09      981.62     41.88 o 
   6   0  10      113.66       93.38      7.49 o 
   7   0  10        7.47       -5.56      5.43 o 
   8   0  10       13.26       13.74      6.17 o 
   9   0  10       16.28       11.18      6.43 o 
  10   0  10        2.21        7.31      6.88 o 
  11   0  10       24.67       33.27      9.71 o 
 -11   1  10       55.12       27.35     13.20 o 
 -10   1  10        0.69        6.64      7.21 o 
  -9   1  10        4.72       -0.74      5.73 o 
  -8   1  10      135.07      140.25      8.21 o 
  -7   1  10       23.69       29.12      3.89 o 
  -6   1  10      245.76      231.53      6.51 o 
  -5   1  10       68.99       62.42      3.59 o 
  -4   1  10       18.14       17.71      2.45 o 
  -3   1  10      664.28      700.50      7.48 o 
  -2   1  10        9.71        5.17      1.49 o 
  -1   1  10      563.71      644.74      7.91 o 
   0   1  10      119.87      135.37      2.80 o 
   1   1  10      656.43      706.67      7.81 o 
   2   1  10       92.96       99.80      2.38 o 
   3   1  10       18.89       17.70      1.68 o 
   4   1  10      974.88      984.39     12.80 o 
   5   1  10      645.15      600.29     10.85 o 
   6   1  10      109.12      108.83      5.66 o 
   7   1  10      172.29      160.86      7.16 o 
   8   1  10       12.98       11.79      4.14 o 
   9   1  10       20.69       18.87      4.92 o 
  10   1  10       19.58       20.03      5.88 o 
  11   1  10        0.68       -1.65      6.25 o 
 -11   2  10       11.37       16.14      8.53 o 
 -10   2  10       39.91       43.87     13.64 o 
  -9   2  10       17.93       16.80      6.13 o 
  -8   2  10        0.91       -1.19      3.97 o 
  -7   2  10      259.86      266.51      7.61 o 
  -6   2  10      159.92      159.88      5.83 o 
  -5   2  10       66.32       69.35      3.63 o 
  -4   2  10       25.61       37.55      3.33 o 
  -3   2  10      418.68      404.07      6.07 o 
  -2   2  10      155.13      174.44      3.30 o 
  -1   2  10       12.65       17.53      1.67 o 
   0   2  10       88.82       90.34      2.49 o 
   1   2  10       83.80       85.58      2.57 o 
   2   2  10       27.62       31.89      3.06 o 
   3   2  10       30.97       28.38      1.70 o 
   4   2  10       74.26       88.76      3.85 o 
   5   2  10      139.33      133.56      4.98 o 
   6   2  10     1074.38     1023.00     18.33 o 
   7   2  10      231.80      230.46      9.05 o 
   8   2  10      527.99      518.83     17.36 o 
   9   2  10      149.94      166.07      8.73 o 
  10   2  10        4.86       -0.47      6.97 o 
 -11   3  10       34.32       27.54     10.05 o 
 -10   3  10       10.27        5.54      9.06 o 
  -9   3  10       89.06       72.49      7.73 o 
  -8   3  10       69.73       82.47      6.80 o 
  -7   3  10      148.78      146.65      6.67 o 
  -6   3  10       43.63       44.36      4.43 o 
  -5   3  10      263.85      251.74      6.95 o 
  -4   3  10      162.45      169.31      4.48 o 
  -3   3  10        0.04        0.90      1.52 o 
  -2   3  10       69.54       60.72      2.60 o 
  -1   3  10     1895.78     1996.55     18.30 o 
   0   3  10      382.46      393.22      5.39 o 
   1   3  10       68.28       50.96      2.23 o 
   2   3  10      172.97      173.92      5.67 o 
   3   3  10     1771.15     1732.65     28.69 o 
   4   3  10      117.65      102.81      3.56 o 
   5   3  10      172.02      169.19      5.42 o 
   6   3  10      339.82      320.93      9.81 o 
   7   3  10       90.60       94.03      6.00 o 
   8   3  10      157.44      155.79      7.79 o 
   9   3  10        0.48       -4.29      3.95 o 
  10   3  10        6.86        4.35      4.95 o 
 -11   4  10       13.85       22.80     10.62 o 
 -10   4  10        3.95        5.43      9.57 o 
  -9   4  10        1.37        3.69      7.41 o 
  -8   4  10        1.29        9.12      5.28 o 
  -7   4  10        1.82        0.46      3.61 o 
  -6   4  10        0.16       -3.86      3.11 o 
  -5   4  10      314.76      317.87      7.80 o 
  -4   4  10      125.66      127.99      5.25 o 
  -3   4  10       29.71       39.78      2.97 o 
  -2   4  10      646.57      637.42      9.37 o 
  -1   4  10      269.71      275.00      5.46 o 
   0   4  10     1491.48     1425.51     15.96 o 
   1   4  10        0.61        0.26      1.61 o 
   2   4  10        1.32        0.52      2.69 o 
   3   4  10        7.60        3.48      2.14 o 
   4   4  10        1.59        1.53      1.73 o 
   5   4  10       42.98       42.37      3.68 o 
   6   4  10       40.66       37.24      4.21 o 
   7   4  10      174.27      175.23      8.23 o 
   8   4  10       25.01       31.76      4.98 o 
   9   4  10        5.93       -1.07      4.30 o 
  10   4  10       99.50      109.09      8.32 o 
 -10   5  10        0.01        2.57     16.27 o 
  -9   5  10       41.88       42.54      7.20 o 
  -8   5  10       34.99       37.79      5.82 o 
  -7   5  10       22.99       11.49      4.72 o 
  -6   5  10      154.62      156.52      6.79 o 
  -5   5  10       16.20       22.21      3.74 o 
  -4   5  10      145.68      137.45      5.63 o 
  -3   5  10      294.95      270.82      7.91 o 
  -2   5  10       78.38       77.39      3.54 o 
  -1   5  10      286.14      278.03      6.13 o 
   0   5  10       47.51       45.05      2.64 o 
   1   5  10       65.29       78.91      4.56 o 
   2   5  10       12.06       15.98      2.10 o 
   3   5  10      263.50      266.43      6.06 o 
   4   5  10       36.55       37.18      3.10 o 
   5   5  10        0.01        1.13      2.51 o 
   6   5  10       12.36       13.36      3.43 o 
   7   5  10       24.96       19.46      4.24 o 
   8   5  10       19.68       16.82      5.93 o 
   9   5  10       10.45        8.39      4.88 o 
  10   5  10        8.86        4.50      5.23 o 
 -10   6  10        7.30        3.16     10.25 o 
  -9   6  10      119.50      141.98     10.83 o 
  -8   6  10        0.22        3.99      4.70 o 
  -7   6  10      439.51      408.01     11.24 o 
  -6   6  10       20.51       14.93      4.11 o 
  -5   6  10      267.53      242.76      7.11 o 
  -4   6  10       16.03       19.41      3.54 o 
  -3   6  10      133.09      121.30      6.26 o 
  -2   6  10      331.01      282.85      8.11 o 
  -1   6  10        0.02       -2.32      2.09 o 
   0   6  10      464.68      474.77      8.29 o 
   1   6  10       30.21       24.76      3.31 o 
   2   6  10        0.01       -2.22      1.76 o 
   3   6  10       74.91       75.87      3.26 o 
   4   6  10       14.41       18.92      2.77 o 
   5   6  10       37.49       43.00      4.23 o 
   6   6  10      217.55      198.68      7.33 o 
   7   6  10      157.23      155.21      7.13 o 
   8   6  10        3.27        4.83      3.88 o 
   9   6  10       43.75       52.66      8.12 o 
 -10   7  10        0.11        4.82     10.31 o 
  -9   7  10        2.82        1.36      6.01 o 
  -8   7  10        0.06       -4.39      4.01 o 
  -7   7  10        0.25       -5.02      3.76 o 
  -6   7  10      172.32      181.09      7.66 o 
  -5   7  10       61.45       59.39      4.56 o 
  -4   7  10      111.42      119.02      5.97 o 
  -3   7  10      159.83      167.07      7.02 o 
  -2   7  10        0.88        0.32      2.92 o 
  -1   7  10     1672.87     1583.36     30.18 o 
   0   7  10      137.67      132.92      5.10 o 
   1   7  10     1328.93     1281.52     16.97 o 
   2   7  10      171.48      166.57      6.26 o 
   3   7  10       76.87       87.96      4.29 o 
   4   7  10       21.31       16.23      3.36 o 
   5   7  10       11.29       10.08      4.14 o 
   6   7  10        4.86        3.34      3.44 o 
   7   7  10       21.75       15.45      4.37 o 
   8   7  10        2.68        8.08      4.37 o 
   9   7  10       22.31       19.38      6.02 o 
  -9   8  10       73.87      100.93     11.01 o 
  -8   8  10       18.53        7.95      5.96 o 
  -7   8  10        6.93       10.37      4.44 o 
  -6   8  10        0.16       -1.89      3.78 o 
  -5   8  10      195.39      190.21      7.62 o 
  -4   8  10      155.82      156.74      6.06 o 
  -3   8  10       73.60       86.41      5.70 o 
  -2   8  10      336.30      325.87     12.65 o 
  -1   8  10      719.55      674.41     13.65 o 
   0   8  10      534.32      480.21     11.03 o 
   1   8  10       45.97       36.44      3.94 o 
   2   8  10        5.06       11.89      4.19 o 
   3   8  10       29.05       31.37      4.01 o 
   4   8  10       28.07       27.59      4.05 o 
   5   8  10      831.48      796.08     19.46 o 
   6   8  10       40.83       33.09      9.14 o 
   7   8  10       49.02       57.64      5.96 o 
   8   8  10        0.26        0.45      4.44 o 
   9   8  10       18.50       21.29      8.49 o 
  -8   9  10       33.75       37.37      7.86 o 
  -7   9  10       32.43       27.48      5.40 o 
  -6   9  10        0.58        1.40      4.01 o 
  -5   9  10      140.79      131.96      8.19 o 
  -4   9  10       79.50       86.37      5.87 o 
  -3   9  10      380.44      337.16     13.03 o 
  -2   9  10       48.68       43.93      6.14 o 
  -1   9  10       16.60       15.36      3.78 o 
   0   9  10      101.92      100.04      5.80 o 
   1   9  10      439.91      376.67     10.04 o 
   2   9  10        5.54        5.35      3.37 o 
   3   9  10       23.80       16.75      3.96 o 
   4   9  10      127.20      115.04      7.02 o 
   5   9  10        0.09        0.54      4.12 o 
   6   9  10       20.80       29.99      4.93 o 
   7   9  10       45.62       51.41      5.97 o 
   8   9  10        8.50        5.99      4.89 o 
  -8  10  10       26.80       34.92      7.73 o 
  -7  10  10       32.15       26.49      7.04 o 
  -6  10  10        0.11       -5.74      4.24 o 
  -5  10  10        0.98       -5.67      3.78 o 
  -4  10  10       75.39       78.97      5.97 o 
  -3  10  10       18.65       17.29      4.59 o 
  -2  10  10       16.07       17.98      6.75 o 
  -1  10  10        2.20        3.36      3.91 o 
   0  10  10       16.22        9.38      3.76 o 
   1  10  10        4.45        0.52      3.59 o 
   2  10  10        2.83        5.32      3.68 o 
   3  10  10        0.12        0.74      3.53 o 
   4  10  10       91.33       85.74      6.37 o 
   5  10  10       98.86       80.82      9.13 o 
   6  10  10        0.68       -3.07      4.35 o 
   7  10  10       62.59       63.22      7.23 o 
  -7  11  10       26.92       23.77      6.92 o 
  -6  11  10        5.08       -3.30      5.53 o 
  -5  11  10       18.63        7.10      5.03 o 
  -4  11  10       55.52       63.64      6.68 o 
  -3  11  10      716.68      703.98     19.14 o 
  -2  11  10      135.45      135.26      8.89 o 
  -1  11  10        3.74        2.38      4.22 o 
   0  11  10       40.42       31.79      5.55 o 
   1  11  10      151.73      148.72     14.53 o 
   2  11  10       49.32       62.13      8.61 o 
   3  11  10       54.87       53.43      6.69 o 
   4  11  10        9.87        6.59      5.52 o 
   5  11  10       11.36       16.53      6.18 o 
   6  11  10      188.46      190.54     11.50 o 
  -6  12  10        9.33        4.65      8.06 o 
  -5  12  10       36.97       45.69      7.40 o 
  -4  12  10        0.92        5.98      5.56 o 
  -3  12  10        1.84        3.21      4.75 o 
  -2  12  10       29.79       30.51      6.31 o 
  -1  12  10       47.95       48.19      6.69 o 
   0  12  10       29.74       25.85      5.48 o 
   1  12  10        4.37        0.86      4.46 o 
   2  12  10       18.96       20.60      5.69 o 
   3  12  10        8.78        0.43      4.93 o 
   4  12  10        5.75        2.85      6.34 o 
   5  12  10        0.06        0.37      6.04 o 
  -4  13  10        5.13       -3.28      5.58 o 
  -3  13  10       19.15       16.70      6.12 o 
  -2  13  10        0.27       -2.17      5.26 o 
  -1  13  10       41.61       51.88      7.33 o 
   0  13  10       93.03      103.02      9.70 o 
   1  13  10       39.16       55.41      7.28 o 
   2  13  10        0.06       -3.44      5.12 o 
   3  13  10        4.68       11.14      5.54 o 
   4  13  10        7.07       -0.80      9.49 o 
  -1  14  10       15.56       20.93      6.97 o 
   0  14  10        1.33       -1.44      6.66 o 
 -11   1  11        3.33       16.47     16.19 o 
 -10   1  11      114.26      137.27     25.47 o 
  -9   1  11       83.33       61.85     14.20 o 
  -8   1  11      145.19      139.51      6.67 o 
  -7   1  11        0.15        0.55      3.26 o 
  -6   1  11        1.97       -0.80      2.51 o 
  -5   1  11       18.44       25.73      3.05 o 
  -4   1  11        3.65        6.73      2.31 o 
  -3   1  11      533.87      552.42      8.49 o 
  -2   1  11      459.90      470.58      6.32 o 
  -1   1  11      248.09      218.63      4.27 o 
   0   1  11      373.07      363.55      5.06 o 
   1   1  11       82.11       78.05      2.26 o 
   2   1  11        1.71        1.82      1.23 o 
   3   1  11      780.56      761.19     10.20 o 
   4   1  11        6.46        4.89      1.96 o 
   5   1  11       36.68       31.40      3.78 o 
   6   1  11      203.71      184.15      6.94 o 
   7   1  11        0.63        2.02      3.41 o 
   8   1  11        2.90       -1.80      5.60 o 
   9   1  11       30.48       23.44      5.20 o 
  10   1  11        0.26       -7.04      4.69 o 
 -11   2  11        2.43        2.08      8.44 o 
 -10   2  11        5.96        4.00     12.00 o 
  -9   2  11       34.09       52.15      7.96 o 
  -8   2  11       14.66       10.77      4.09 o 
  -7   2  11        8.85        5.73      3.21 o 
  -6   2  11       21.31       29.26      3.63 o 
  -5   2  11       39.74       39.69      4.49 o 
  -4   2  11       48.56       53.15      3.10 o 
  -3   2  11      771.80      777.27     10.65 o 
  -2   2  11        7.62        3.44      1.83 o 
  -1   2  11      182.28      189.29      3.77 o 
   0   2  11        2.82        1.24      1.21 o 
   1   2  11       52.49       56.14      2.24 o 
   2   2  11       58.29       58.25      2.73 o 
   3   2  11      646.78      593.82      7.84 o 
   4   2  11      355.11      354.43      7.14 o 
   5   2  11      177.88      179.60      7.65 o 
   6   2  11      156.42      151.96      6.43 o 
   7   2  11      174.74      186.37      7.74 o 
   8   2  11        7.32       10.04      4.02 o 
   9   2  11        0.32        1.14      4.19 o 
  10   2  11       17.03       12.13      5.41 o 
 -11   3  11        7.98       10.25      9.69 o 
 -10   3  11        0.04       10.37      9.35 o 
  -9   3  11        0.98        7.10      6.01 o 
  -8   3  11       81.56       70.72      7.23 o 
  -7   3  11       67.66       72.13      5.80 o 
  -6   3  11      219.40      202.25      7.75 o 
  -5   3  11       56.88       61.44      4.14 o 
  -4   3  11      170.67      143.49      5.03 o 
  -3   3  11      849.42      822.76     13.23 o 
  -2   3  11      182.70      175.10      5.55 o 
  -1   3  11        0.49        1.80      1.61 o 
   0   3  11      418.98      432.36      7.05 o 
   1   3  11       38.32       41.42      3.36 o 
   2   3  11      138.50      150.79      9.26 o 
   3   3  11      663.90      603.90     20.32 o 
   4   3  11      320.70      300.71      5.87 o 
   5   3  11      352.97      349.52     11.82 o 
   6   3  11        0.62        1.55      2.96 o 
   7   3  11       50.87       50.69      5.00 o 
   8   3  11      115.29      112.46      7.21 o 
   9   3  11       14.44        4.44      4.38 o 
  10   3  11       10.86       13.14      5.37 o 
 -10   4  11       22.67       38.27     13.06 o 
  -9   4  11       90.78       99.91      9.79 o 
  -8   4  11       27.48       29.86      6.63 o 
  -7   4  11       11.27       10.62      4.08 o 
  -6   4  11      155.69      160.32      7.23 o 
  -5   4  11        5.02        4.19      3.09 o 
  -4   4  11        5.03        3.09      2.83 o 
  -3   4  11       16.57        9.54      3.16 o 
  -2   4  11      280.72      282.22      5.96 o 
  -1   4  11      698.78      650.15      9.36 o 
   0   4  11       20.42       18.23      2.45 o 
   1   4  11      295.42      272.20      6.14 o 
   2   4  11        1.29        2.56      3.40 o 
   3   4  11      149.17      131.97      7.64 o 
   4   4  11       33.79       33.64      2.42 o 
   5   4  11       10.31        8.78      2.59 o 
   6   4  11      267.92      267.01      8.47 o 
   7   4  11      640.14      653.66     14.66 o 
   8   4  11      234.52      257.15     11.47 o 
   9   4  11        2.22        3.66      4.31 o 
  10   4  11       39.65       38.42      9.19 o 
 -10   5  11        9.83        5.94      8.30 o 
  -9   5  11        0.05        2.39      5.03 o 
  -8   5  11       26.16       28.17      5.75 o 
  -7   5  11      114.21      113.80      7.61 o 
  -6   5  11       38.32       38.66      4.62 o 
  -5   5  11       74.06       83.77      5.23 o 
  -4   5  11      253.37      242.64      7.83 o 
  -3   5  11       15.54       15.10      3.40 o 
  -2   5  11     1355.99     1347.88     21.02 o 
  -1   5  11      853.74      848.36     12.36 o 
   0   5  11        0.22       -1.39      1.77 o 
   1   5  11      128.37      119.00      4.38 o 
   2   5  11      183.70      179.43     17.33 o 
   3   5  11       72.88       74.67      3.49 o 
   4   5  11      136.26      147.30      7.26 o 
   5   5  11      222.64      208.40      6.33 o 
   6   5  11       29.28       29.86      3.83 o 
   7   5  11       98.05       79.35      5.85 o 
   8   5  11       69.92       61.23      6.20 o 
   9   5  11       29.97       29.83      5.49 o 
 -10   6  11       13.34       15.75      9.11 o 
  -9   6  11        4.81        4.76      5.43 o 
  -8   6  11       25.61       16.65      5.52 o 
  -7   6  11        0.72       -3.62      4.46 o 
  -6   6  11       43.19       55.57      5.14 o 
  -5   6  11        3.05        4.67      3.34 o 
  -4   6  11      201.92      190.48      6.73 o 
  -3   6  11       29.41       21.78      3.83 o 
  -2   6  11      160.00      172.18      8.02 o 
  -1   6  11      648.77      618.01     13.33 o 
   0   6  11      239.02      240.63      6.85 o 
   1   6  11      862.20      811.01     11.53 o 
   2   6  11      980.74      926.24     13.99 o 
   3   6  11       10.64        6.90      1.87 o 
   4   6  11     1078.11     1001.70     15.72 o 
   5   6  11       24.77       22.72      4.19 o 
   6   6  11      331.62      330.12     10.48 o 
   7   6  11       65.09       52.76      5.32 o 
   8   6  11        0.03        1.50      3.96 o 
   9   6  11        0.72        0.65      4.71 o 
  -9   7  11        0.07        2.82      6.31 o 
  -8   7  11       25.70       23.16      6.13 o 
  -7   7  11        1.35        7.34      4.88 o 
  -6   7  11      510.01      484.61     16.50 o 
  -5   7  11        6.41        3.19      3.39 o 
  -4   7  11       90.20       97.89      5.49 o 
  -3   7  11      346.83      344.34      9.78 o 
  -2   7  11      122.30      113.29      5.92 o 
  -1   7  11     1169.35     1118.26     18.66 o 
   0   7  11      966.19      932.63     16.12 o 
   1   7  11       69.69       74.29      3.97 o 
   2   7  11       29.39       26.78      3.39 o 
   3   7  11        0.21       -0.79      2.47 o 
   4   7  11      291.17      300.89      7.72 o 
   5   7  11        0.34        4.77      3.13 o 
   6   7  11      103.26       97.42      6.14 o 
   7   7  11       19.05       13.04      4.87 o 
   8   7  11      107.36      136.61      8.09 o 
   9   7  11       59.70       60.83      7.29 o 
  -9   8  11        2.57        2.33      7.03 o 
  -8   8  11       16.91       15.50      5.97 o 
  -7   8  11       45.91       50.10      8.90 o 
  -6   8  11        5.54        4.72      4.72 o 
  -5   8  11       69.60       77.10      7.09 o 
  -4   8  11       46.10       49.09      4.70 o 
  -3   8  11      403.01      388.27     11.89 o 
  -2   8  11      424.80      432.93     12.39 o 
  -1   8  11      223.48      213.53      7.67 o 
   0   8  11       14.96       18.95      3.64 o 
   1   8  11      425.34      374.69      9.54 o 
   2   8  11        8.89        7.89      3.28 o 
   3   8  11       22.27       11.42      3.44 o 
   4   8  11       56.34       65.01      8.89 o 
   5   8  11       12.74        6.83      4.26 o 
   6   8  11        9.60       10.89      3.93 o 
   7   8  11      145.03      151.34      8.04 o 
   8   8  11       87.90      104.06      7.63 o 
  -8   9  11        1.93        1.88      6.29 o 
  -7   9  11       51.94       42.48      6.75 o 
  -6   9  11        1.87        2.22      4.61 o 
  -5   9  11      221.21      238.34     13.45 o 
  -4   9  11        0.21       -1.98      3.83 o 
  -3   9  11       65.27       65.37      5.97 o 
  -2   9  11        3.57        0.04      3.43 o 
  -1   9  11      117.19      120.18      6.74 o 
   0   9  11        1.21        4.79      3.36 o 
   1   9  11      166.56      176.16      7.11 o 
   2   9  11       11.36        3.02      3.36 o 
   3   9  11        0.94       -0.04      3.32 o 
   4   9  11        6.77       10.16      3.71 o 
   5   9  11       13.80       27.27      5.09 o 
   6   9  11       10.78        4.43      4.04 o 
   7   9  11       42.96       52.28      7.28 o 
   8   9  11       29.81       29.35      7.33 o 
  -7  10  11        3.30        4.08      6.02 o 
  -6  10  11       47.28       42.49      6.60 o 
  -5  10  11        6.52        5.70      4.82 o 
  -4  10  11      102.17       95.73      7.30 o 
  -3  10  11        9.48        8.62      4.83 o 
  -2  10  11        4.14        1.28      4.51 o 
  -1  10  11       48.32       49.96      5.59 o 
   0  10  11      131.70      128.42     10.78 o 
   1  10  11       18.94       21.73      4.38 o 
   2  10  11      261.11      274.70      9.69 o 
   3  10  11       60.71       64.43      5.69 o 
   4  10  11      188.50      200.36      8.65 o 
   5  10  11       41.68       30.39      5.83 o 
   6  10  11       53.00       64.75      7.22 o 
   7  10  11       62.59       69.31      7.62 o 
  -6  11  11       34.62       24.74      7.09 o 
  -5  11  11        0.46       -1.68      5.29 o 
  -4  11  11        0.06       -2.46      4.43 o 
  -3  11  11        9.67       15.75      5.58 o 
  -2  11  11       10.01        7.87      4.94 o 
  -1  11  11        7.76        5.72      4.80 o 
   0  11  11        0.03        2.20      4.25 o 
   1  11  11       28.98       27.81      5.31 o 
   2  11  11       19.46       17.88      6.30 o 
   3  11  11       24.62       28.38      6.21 o 
   4  11  11       56.97       70.25      7.35 o 
   5  11  11       70.39       81.90      8.54 o 
   6  11  11        0.45        3.53      5.93 o 
  -5  12  11       55.26       54.56      7.93 o 
  -4  12  11      136.36      142.81     10.82 o 
  -3  12  11        1.78        0.92      5.24 o 
  -2  12  11       89.85      100.76      9.81 o 
  -1  12  11       33.84       42.17      6.65 o 
   0  12  11        4.86        7.23      4.93 o 
   1  12  11        7.78        3.44      4.58 o 
   2  12  11       38.83       47.70      6.83 o 
   3  12  11        3.09        4.41      5.27 o 
   4  12  11        1.27        6.70      6.25 o 
   5  12  11        0.27        7.52      8.87 o 
  -3  13  11        6.91        2.75      5.74 o 
  -2  13  11       37.16       53.59      8.20 o 
  -1  13  11       11.92        8.26      6.27 o 
   0  13  11       51.06       54.83      8.14 o 
   1  13  11       14.40       19.60      7.14 o 
   2  13  11       94.12      112.67     10.58 o 
   3  13  11        0.05       -1.63      7.62 o 
 -10   0  12       10.75       14.01     10.81 o 
  -9   0  12       96.20       62.80     21.03 o 
  -8   0  12      634.73      652.92     19.22 o 
  -7   0  12        7.51       10.81      5.45 o 
  -6   0  12       91.44       89.94      8.14 o 
  -5   0  12       53.03       48.09      5.39 o 
  -4   0  12       44.69       40.86      4.34 o 
  -3   0  12      352.41      395.29     13.92 o 
  -2   0  12      186.98      194.98     10.08 o 
  -1   0  12       51.53       57.55      3.25 o 
   0   0  12      166.33      165.90      5.26 o 
   1   0  12       58.83       65.40      4.56 o 
   2   0  12        6.66        4.34      1.99 o 
   3   0  12      423.82      411.83      8.97 o 
   4   0  12       42.79       45.32      5.93 o 
   5   0  12      965.32      960.70     23.58 o 
   6   0  12     1138.24     1129.18     50.21 o 
   7   0  12       18.01        5.24      5.22 o 
   8   0  12        1.14       -1.23      9.42 o 
   9   0  12      214.05      209.85     14.34 o 
  10   0  12      204.24      215.81     14.97 o 
 -10   1  12        8.47       19.51      9.63 o 
  -9   1  12      234.98      255.86     14.55 o 
  -8   1  12        1.10        1.48      3.71 o 
  -7   1  12      151.07      154.34      6.15 o 
  -6   1  12       83.77       85.55      4.77 o 
  -5   1  12       69.34       67.50      3.84 o 
  -4   1  12      146.71      148.28      5.90 o 
  -3   1  12        6.50       10.11      2.31 o 
  -2   1  12      155.67      168.09      3.82 o 
  -1   1  12       87.91       76.88      2.75 o 
   0   1  12       42.47       48.11      2.11 o 
   1   1  12       81.71       90.63      2.56 o 
   2   1  12       95.64       96.92      3.62 o 
   3   1  12      252.58      242.75      4.49 o 
   4   1  12      443.29      417.05      7.54 o 
   5   1  12      471.03      445.63     11.03 o 
   6   1  12      566.62      543.55     17.22 o 
   7   1  12        8.36        1.41      3.46 o 
   8   1  12       30.62       28.53      7.51 o 
   9   1  12       93.12       87.48      7.83 o 
  10   1  12       34.27       27.36      6.35 o 
 -10   2  12        9.22        7.12      8.92 o 
  -9   2  12       43.27       44.06      7.74 o 
  -8   2  12      274.75      299.65     10.17 o 
  -7   2  12      190.68      164.88      8.19 o 
  -6   2  12        0.76       -1.97      2.79 o 
  -5   2  12        0.85       -0.56      2.79 o 
  -4   2  12       88.90       84.72      3.94 o 
  -3   2  12      981.09      982.44     13.88 o 
  -2   2  12       22.21       24.66      2.87 o 
  -1   2  12      504.03      501.79      7.48 o 
   0   2  12        3.39        3.18      1.41 o 
   1   2  12        9.29       10.82      1.59 o 
   2   2  12        0.89        2.26      1.63 o 
   3   2  12      432.22      421.60      8.12 o 
   4   2  12      360.07      353.62      7.26 o 
   5   2  12       21.57       21.79      2.97 o 
   6   2  12      420.61      391.83     10.13 o 
   7   2  12       20.50       17.21      4.06 o 
   8   2  12       56.13       56.74      5.78 o 
   9   2  12       45.02       45.95      6.00 o 
  10   2  12       21.25       24.27      5.83 o 
 -10   3  12       31.22       42.42     11.30 o 
  -9   3  12       19.84       26.46      7.34 o 
  -8   3  12        0.61        5.89      4.53 o 
  -7   3  12        0.23        4.16      3.86 o 
  -6   3  12       60.54       55.12      4.90 o 
  -5   3  12      208.18      193.02      6.25 o 
  -4   3  12        0.80        3.28      2.51 o 
  -3   3  12       41.91       49.94      3.36 o 
  -2   3  12      536.41      568.66     12.98 o 
  -1   3  12       26.52       33.89      2.35 o 
   0   3  12     1217.36     1187.66     13.92 o 
   1   3  12        0.97       -1.06      1.78 o 
   2   3  12      151.34      119.58     14.24 o 
   3   3  12      589.58      541.59     21.14 o 
   4   3  12      847.77      854.02     11.49 o 
   5   3  12       32.85       33.46      4.96 o 
   6   3  12        2.93       -0.26      3.40 o 
   7   3  12       84.68       86.71      5.83 o 
   8   3  12       39.11       41.09      5.67 o 
   9   3  12       19.41       16.60      4.90 o 
  10   3  12       42.60       29.75      7.04 o 
 -10   4  12       28.94       41.22     19.02 o 
  -9   4  12        1.13        6.05      5.04 o 
  -8   4  12      133.11      128.34      8.80 o 
  -7   4  12        7.71       10.19      3.95 o 
  -6   4  12        7.76       10.81      3.69 o 
  -5   4  12      175.99      175.30      6.71 o 
  -4   4  12       27.59       21.00      3.46 o 
  -3   4  12      134.84      119.28      5.66 o 
  -2   4  12      661.00      593.17     13.28 o 
  -1   4  12      170.81      182.79      4.56 o 
   0   4  12      361.86      353.24      6.44 o 
   1   4  12       18.02       15.19      2.88 o 
   2   4  12       97.48      101.37      6.85 o 
   3   4  12      334.19      309.81     11.32 o 
   4   4  12        7.89        6.23      2.35 o 
   5   4  12       84.62       83.41      3.99 o 
   6   4  12       32.57       32.65      4.79 o 
   7   4  12       29.63       25.53      4.48 o 
   8   4  12       45.76       45.19      7.10 o 
   9   4  12       21.88       21.37      5.53 o 
 -10   5  12       14.43       18.97      9.28 o 
  -9   5  12      151.98      148.97     10.68 o 
  -8   5  12       10.73       14.71      5.35 o 
  -7   5  12        5.94       -0.49      4.02 o 
  -6   5  12      157.44      162.01      7.80 o 
  -5   5  12      140.79      125.32      6.11 o 
  -4   5  12        0.20        3.13      3.27 o 
  -3   5  12       92.43      103.06      5.61 o 
  -2   5  12      409.08      408.78     14.02 o 
  -1   5  12     1644.41     1575.76     19.82 o 
   0   5  12      128.65      128.87      4.07 o 
   1   5  12      139.64      147.90      3.88 o 
   2   5  12        2.16        3.70      3.90 o 
   3   5  12      650.71      587.24     16.79 o 
   4   5  12      106.48      110.20      6.25 o 
   5   5  12       36.44       35.75      3.17 o 
   6   5  12        0.68       -1.34      3.10 o 
   7   5  12        0.26        1.65      3.56 o 
   8   5  12        1.50        5.41      4.20 o 
   9   5  12        9.52       15.23      5.34 o 
  -9   6  12        1.29        6.93      5.45 o 
  -8   6  12        2.63        7.41      5.24 o 
  -7   6  12       37.11       43.80      6.25 o 
  -6   6  12      496.80      452.61     11.41 o 
  -5   6  12       67.63       71.94      5.25 o 
  -4   6  12       87.58      108.60      8.35 o 
  -3   6  12       84.75       91.55      5.63 o 
  -2   6  12      313.88      287.48      9.17 o 
  -1   6  12      370.34      349.10      8.92 o 
   0   6  12       70.76       71.11      3.86 o 
   1   6  12       27.27       22.23      2.23 o 
   2   6  12       39.76       33.75      2.29 o 
   3   6  12       99.80       86.29      4.27 o 
   4   6  12        1.15        3.01      2.19 o 
   5   6  12        2.10        2.93      2.47 o 
   6   6  12      174.15      176.02      7.76 o 
   7   6  12       17.42       18.62      4.32 o 
   8   6  12       72.28       80.22      8.16 o 
   9   6  12       31.87       33.79      6.11 o 
  -9   7  12        4.92       14.02      6.66 o 
  -8   7  12        0.09       -1.12      4.95 o 
  -7   7  12       47.50       56.40      6.80 o 
  -6   7  12       67.62       78.82      7.00 o 
  -5   7  12       72.89       71.02      5.53 o 
  -4   7  12        4.20        3.66      3.60 o 
  -3   7  12      274.06      266.19      8.84 o 
  -2   7  12       88.13       78.83      5.39 o 
  -1   7  12      229.86      227.76      7.61 o 
   0   7  12      320.00      272.98      8.29 o 
   1   7  12      139.36      135.53      5.02 o 
   2   7  12        8.12       11.12      2.66 o 
   3   7  12      177.94      178.56      5.55 o 
   4   7  12       46.37       49.97      3.51 o 
   5   7  12       14.09        7.21      3.25 o 
   6   7  12        1.35        1.76      3.39 o 
   7   7  12       49.97       42.83      6.98 o 
   8   7  12        0.81       -3.63      4.40 o 
  -8   8  12        0.14       11.98      6.28 o 
  -7   8  12       63.06       64.04      7.27 o 
  -6   8  12       61.38       65.78      6.83 o 
  -5   8  12        2.25       -0.34      4.03 o 
  -4   8  12        3.35        6.96      3.87 o 
  -3   8  12      140.36      155.36      7.31 o 
  -2   8  12       28.68       26.21      4.29 o 
  -1   8  12       56.61       48.01      4.65 o 
   0   8  12       41.52       41.33      4.22 o 
   1   8  12      192.00      161.74      6.47 o 
   2   8  12       27.35       22.75      4.55 o 
   3   8  12      470.08      408.48     10.49 o 
   4   8  12       46.48       42.90      4.39 o 
   5   8  12       27.51       15.90      4.05 o 
   6   8  12       39.63       38.33      7.19 o 
   7   8  12        2.13       -0.04      3.87 o 
   8   8  12      142.23      158.52      9.17 o 
  -8   9  12       40.87       35.19      7.84 o 
  -7   9  12        0.17        9.12      6.00 o 
  -6   9  12       15.99       22.90      5.50 o 
  -5   9  12       14.57        8.45      4.72 o 
  -4   9  12       11.13        6.58      4.75 o 
  -3   9  12       31.88       28.54      5.03 o 
  -2   9  12        1.19        1.52      3.56 o 
  -1   9  12        1.61        2.67      3.51 o 
   0   9  12      100.18      103.44      6.05 o 
   1   9  12        8.85        2.21      3.22 o 
   2   9  12       71.78       52.24      4.91 o 
   3   9  12       41.40       45.86      6.82 o 
   4   9  12        9.50        6.93      3.69 o 
   5   9  12        3.07        6.15      4.35 o 
   6   9  12       99.60      119.46      7.24 o 
   7   9  12      126.18      115.97      8.01 o 
  -7  10  12        0.50       -4.44      5.81 o 
  -6  10  12        7.85        6.54      5.92 o 
  -5  10  12       62.17       63.31      6.84 o 
  -4  10  12        0.12       -1.16      4.36 o 
  -3  10  12      166.26      170.15      9.82 o 
  -2  10  12        0.02       -3.12      4.14 o 
  -1  10  12       25.08       22.63      4.77 o 
   0  10  12       54.63       56.22      5.30 o 
   1  10  12        2.10       -0.54      3.65 o 
   2  10  12       12.93       15.39      4.27 o 
   3  10  12       60.17       59.43      5.55 o 
   4  10  12       28.31       35.78      5.03 o 
   5  10  12       71.01       77.97      7.51 o 
   6  10  12        3.23        1.95      4.67 o 
  -6  11  12       31.62       27.36      7.10 o 
  -5  11  12       25.26       18.70      6.31 o 
  -4  11  12        3.66        4.17      5.26 o 
  -3  11  12       19.86       29.14      6.13 o 
  -2  11  12       28.20       27.60      5.79 o 
  -1  11  12        8.41       11.31      4.93 o 
   0  11  12       52.13       50.30      6.28 o 
   1  11  12       38.73       40.95      9.21 o 
   2  11  12       44.21       36.89      5.75 o 
   3  11  12       65.49       59.45      6.42 o 
   4  11  12        1.70        6.82      4.73 o 
   5  11  12       65.44       70.61      8.90 o 
  -4  12  12        1.13        5.62      5.67 o 
  -3  12  12       54.50       56.44      8.48 o 
  -2  12  12        9.02        9.62      5.82 o 
  -1  12  12        2.74        4.48      5.84 o 
   0  12  12        1.30        2.92      4.78 o 
   1  12  12       34.45       33.04      6.56 o 
   2  12  12        2.22        6.81      5.59 o 
   3  12  12       20.44       12.48     10.98 o 
   4  12  12        0.52       -1.45      6.44 o 
  -2  13  12       14.34       17.53      6.81 o 
  -1  13  12        2.70       -0.53      5.86 o 
   0  13  12       13.28       18.09      6.56 o 
   1  13  12       12.95        7.42      6.73 o 
 -10   1  13       25.54       21.16     12.87 o 
  -9   1  13      189.74      225.30     14.32 o 
  -8   1  13      130.75      144.40      7.47 o 
  -7   1  13       62.05       65.05      5.56 o 
  -6   1  13      194.91      158.43      6.41 o 
  -5   1  13      504.47      479.24     11.13 o 
  -4   1  13      211.94      186.97      5.45 o 
  -3   1  13      262.63      250.32      6.05 o 
  -2   1  13        3.82        2.24      2.01 o 
  -1   1  13       31.11       24.55      2.27 o 
   0   1  13      349.72      330.46      5.91 o 
   1   1  13      885.95      844.49     10.25 o 
   2   1  13      109.97      121.03      3.96 o 
   3   1  13        5.40        4.05      1.77 o 
   4   1  13        2.16        2.16      2.23 o 
   5   1  13      448.40      420.52     10.77 o 
   6   1  13      309.27      307.70      8.96 o 
   7   1  13      103.88      105.14      6.22 o 
   8   1  13        3.51        0.54      3.97 o 
   9   1  13       59.66       57.38      6.47 o 
 -10   2  13        7.10      -11.17      8.35 o 
  -9   2  13        5.45       16.97      6.59 o 
  -8   2  13       16.83       22.51      5.28 o 
  -7   2  13       11.34       11.94      3.64 o 
  -6   2  13       23.12       30.47      3.97 o 
  -5   2  13       14.90        9.63      3.09 o 
  -4   2  13       16.74       28.22      3.31 o 
  -3   2  13       22.01       15.37      2.78 o 
  -2   2  13       36.65       39.70      2.98 o 
  -1   2  13      672.41      655.39      9.08 o 
   0   2  13        0.33        0.40      1.63 o 
   1   2  13      333.41      322.65      5.94 o 
   2   2  13        0.90       -0.49      1.34 o 
   3   2  13       26.31       22.62      1.90 o 
   4   2  13      180.33      197.41      5.00 o 
   5   2  13       49.19       46.71      4.00 o 
   6   2  13       16.79       15.14      4.70 o 
   7   2  13        2.13        0.93      3.43 o 
   8   2  13        5.25       -2.99      3.84 o 
   9   2  13       65.44       71.99      6.82 o 
 -10   3  13        0.62        0.79      9.30 o 
  -9   3  13       13.26       17.07      6.93 o 
  -8   3  13        0.00        2.09      4.66 o 
  -7   3  13      112.99      123.87      6.63 o 
  -6   3  13      230.55      191.58      8.77 o 
  -5   3  13      391.60      359.31      9.09 o 
  -4   3  13      351.02      338.07      8.60 o 
  -3   3  13     1564.37     1386.34     19.68 o 
  -2   3  13       96.90       87.60      4.04 o 
  -1   3  13      528.88      514.07      7.39 o 
   0   3  13       95.04       98.43      3.16 o 
   1   3  13       14.08       17.76      1.77 o 
   2   3  13      609.36      538.25     21.26 o 
   3   3  13       85.83       83.56      6.75 o 
   4   3  13      442.52      418.81     12.21 o 
   5   3  13       19.24       22.42      2.81 o 
   6   3  13       65.11       57.42      4.84 o 
   7   3  13        1.06        5.50      3.63 o 
   8   3  13        1.70       -4.88      3.94 o 
   9   3  13       35.97       44.84      6.28 o 
 -10   4  13        0.58       -4.94      7.97 o 
  -9   4  13        0.30        5.77      5.40 o 
  -8   4  13       21.98       17.24      5.42 o 
  -7   4  13        0.20        2.49      3.87 o 
  -6   4  13       68.79       67.13      5.41 o 
  -5   4  13        3.09        1.27      3.17 o 
  -4   4  13      127.25      129.12      8.96 o 
  -3   4  13       88.60       86.20      5.63 o 
  -2   4  13      185.48      172.30      6.81 o 
  -1   4  13      840.33      787.51     12.49 o 
   0   4  13       38.13       39.21      2.74 o 
   1   4  13      518.25      485.39      9.67 o 
   2   4  13       65.75       54.42      5.89 o 
   3   4  13     1022.05      932.90     22.09 o 
   4   4  13      387.44      374.00      8.56 o 
   5   4  13      237.47      226.66      6.01 o 
   6   4  13       87.57       97.59      5.47 o 
   7   4  13      157.83      147.03      8.65 o 
   8   4  13        6.91        0.85      4.13 o 
   9   4  13        3.40        0.66      4.76 o 
  -9   5  13        0.06        2.02      5.38 o 
  -8   5  13       13.96       15.89      5.27 o 
  -7   5  13      109.99      141.14      8.51 o 
  -6   5  13      131.27      135.21      6.90 o 
  -5   5  13       19.21       28.13      4.18 o 
  -4   5  13      329.49      336.87      9.77 o 
  -3   5  13      522.07      504.91     13.05 o 
  -2   5  13       47.69       45.75      4.27 o 
  -1   5  13       40.57       37.70      3.41 o 
   0   5  13        0.01       -2.79      1.86 o 
   1   5  13      101.39      103.08      3.39 o 
   2   5  13        3.94        4.93      4.22 o 
   3   5  13      488.87      443.41     14.56 o 
   4   5  13       38.15       43.94      3.20 o 
   5   5  13        0.65        2.70      2.16 o 
   6   5  13       22.87       17.65      3.70 o 
   7   5  13        2.32       -0.36      3.52 o 
   8   5  13       73.62       84.36      8.87 o 
   9   5  13        0.68        3.96      4.86 o 
  -9   6  13        2.90       -3.14      5.35 o 
  -8   6  13        5.11        5.80      5.23 o 
  -7   6  13        6.96       12.28      5.20 o 
  -6   6  13       63.44       61.08      5.64 o 
  -5   6  13        2.36        3.67      3.53 o 
  -4   6  13      423.14      417.37     11.30 o 
  -3   6  13        7.94        2.11      3.37 o 
  -2   6  13      943.33      916.30     16.61 o 
  -1   6  13      351.70      343.25     11.27 o 
   0   6  13       90.23       86.89      4.14 o 
   1   6  13      401.46      388.23      7.31 o 
   2   6  13       43.60       45.40      3.51 o 
   3   6  13      694.40      636.36     12.52 o 
   4   6  13       61.23       76.16      7.15 o 
   5   6  13       87.59       73.75      5.73 o 
   6   6  13        2.93        5.68      3.25 o 
   7   6  13      180.24      191.72      9.34 o 
   8   6  13       18.84       14.83      4.87 o 
  -8   7  13       64.81       78.55      8.00 o 
  -7   7  13        5.72       11.97      5.18 o 
  -6   7  13       69.99       72.49      6.91 o 
  -5   7  13      161.22      166.30      7.39 o 
  -4   7  13       17.49       22.17      4.45 o 
  -3   7  13       15.74       11.22      3.77 o 
  -2   7  13      428.40      429.81     11.04 o 
  -1   7  13        8.65       12.57      3.49 o 
   0   7  13       28.72       27.06      4.92 o 
   1   7  13       15.97       21.51      3.42 o 
   2   7  13        8.00        8.57      3.57 o 
   3   7  13      143.76      136.88      7.29 o 
   4   7  13       11.23       12.85      2.93 o 
   5   7  13       82.59       79.58      4.96 o 
   6   7  13       44.82       47.85      4.71 o 
   7   7  13       28.16       34.03      6.39 o 
   8   7  13        3.88        0.67      6.36 o 
  -8   8  13        1.21       -0.13      6.28 o 
  -7   8  13       20.17       16.20      6.19 o 
  -6   8  13        2.54        1.42      4.62 o 
  -5   8  13        3.96        2.07      4.30 o 
  -4   8  13       12.68       20.96      4.61 o 
  -3   8  13       21.51       15.95      4.31 o 
  -2   8  13        2.30       11.29      3.77 o 
  -1   8  13       73.25       72.56      5.86 o 
   0   8  13        0.01        0.18      3.08 o 
   1   8  13       11.36       12.88      3.45 o 
   2   8  13        4.46        0.89      2.99 o 
   3   8  13       56.03       67.60      4.98 o 
   4   8  13        0.03        1.58      3.06 o 
   5   8  13        1.61       -0.26      3.38 o 
   6   8  13        4.61        2.42      3.68 o 
   7   8  13      120.66      159.39      8.49 o 
  -7   9  13        1.34        1.49      7.51 o 
  -6   9  13        0.19        3.45      5.11 o 
  -5   9  13       26.19       27.35      5.57 o 
  -4   9  13        1.10       -3.36      4.56 o 
  -3   9  13       54.78       60.93      6.24 o 
  -2   9  13        0.07       -1.17      3.44 o 
  -1   9  13        0.27        2.72      3.41 o 
   0   9  13       12.62       18.84      3.91 o 
   1   9  13       32.10       38.78      4.63 o 
   2   9  13       28.52       26.74      5.89 o 
   3   9  13        9.93       12.62      3.80 o 
   4   9  13        0.36        3.21      3.40 o 
   5   9  13      215.43      252.48      9.69 o 
   6   9  13        0.89       -2.67      3.92 o 
   7   9  13        0.00        4.11      5.26 o 
  -6  10  13       31.55       32.26      7.05 o 
  -5  10  13       26.46       22.74      6.22 o 
  -4  10  13      133.55      159.89     11.20 o 
  -3  10  13       52.53       52.47      6.94 o 
  -2  10  13        0.19       -3.38      4.31 o 
  -1  10  13       66.53       67.62      5.85 o 
   0  10  13      118.00      122.24      6.91 o 
   1  10  13       31.47       40.23      5.45 o 
   2  10  13       45.94       34.08      5.36 o 
   3  10  13        3.15        7.16      3.99 o 
   4  10  13       28.67       30.59      4.86 o 
   5  10  13       27.60       39.44      6.21 o 
   6  10  13       68.98       74.68      6.88 o 
  -5  11  13        1.51       10.60      5.94 o 
  -4  11  13        6.04       -5.30      5.44 o 
  -3  11  13        0.22       -3.57      5.54 o 
  -2  11  13        3.04        7.36      5.05 o 
  -1  11  13       60.21       58.15      6.98 o 
   0  11  13       47.93       59.04      6.63 o 
   1  11  13       28.38       29.21      6.08 o 
   2  11  13        0.04       -5.93      4.19 o 
   3  11  13       83.83       81.50      7.10 o 
   4  11  13       11.87       15.84      5.51 o 
  -3  12  13       25.63       27.63      8.27 o 
  -2  12  13        2.19        1.29      5.90 o 
  -1  12  13        0.32        0.19      5.28 o 
   0  12  13       25.85       20.84      7.03 o 
   1  12  13       23.76       17.60      6.64 o 
   2  12  13       65.17       54.72     12.96 o 
   3  12  13        9.40        6.68      6.80 o 
 -10   0  14      117.43      160.66     19.90 o 
  -9   0  14       32.42       49.90     13.10 o 
  -8   0  14      113.07       99.75     18.87 o 
  -7   0  14      109.74      120.26     10.34 o 
  -6   0  14        4.21       -0.95      5.51 o 
  -5   0  14      630.15      654.80     17.29 o 
  -4   0  14       86.51       79.91      5.87 o 
  -3   0  14       68.66       62.32      6.66 o 
  -2   0  14     1174.81     1153.49     23.85 o 
  -1   0  14        7.43        3.53      3.33 o 
   0   0  14     1340.52     1343.59     22.73 o 
   1   0  14      648.17      681.16     13.55 o 
   2   0  14       63.84       68.19      4.58 o 
   3   0  14       36.28       36.36      3.73 o 
   4   0  14      344.97      318.14     18.24 o 
   5   0  14      287.65      274.66     14.21 o 
   6   0  14       58.59       48.76      6.33 o 
   7   0  14       48.55       37.82      6.62 o 
   8   0  14        0.11       -6.88      5.81 o 
   9   0  14       77.72       83.24      9.89 o 
 -10   1  14       30.21       25.51     13.56 o 
  -9   1  14        0.06       -4.03      5.70 o 
  -8   1  14        2.07        1.36      4.38 o 
  -7   1  14      187.17      159.11      8.07 o 
  -6   1  14      104.05      112.64      7.50 o 
  -5   1  14      594.82      561.69     11.47 o 
  -4   1  14      423.36      432.02     11.23 o 
  -3   1  14        7.56        4.86      2.48 o 
  -2   1  14       90.35       82.43      4.12 o 
  -1   1  14      379.35      360.67     11.65 o 
   0   1  14        0.05        4.07      1.89 o 
   1   1  14      163.60      162.43      4.41 o 
   2   1  14      167.72      149.75      5.30 o 
   3   1  14       76.81       78.97      3.20 o 
   4   1  14      110.48      113.29      4.47 o 
   5   1  14       70.17       73.76      4.74 o 
   6   1  14      141.23      148.22      6.79 o 
   7   1  14       25.25       21.29      4.35 o 
   8   1  14       30.26       32.09      5.01 o 
   9   1  14      112.60      130.55      8.59 o 
 -10   2  14        1.65       -5.29     12.07 o 
  -9   2  14        2.17       11.32      7.85 o 
  -8   2  14       88.55       91.37      8.37 o 
  -7   2  14       30.58       22.76      4.26 o 
  -6   2  14      155.52      179.37     12.08 o 
  -5   2  14        0.64       -1.21      2.86 o 
  -4   2  14       29.16       26.52      3.38 o 
  -3   2  14      141.63      142.40      4.82 o 
  -2   2  14       32.00       30.79      2.90 o 
  -1   2  14       37.67       29.91      2.58 o 
   0   2  14        5.68        7.26      2.08 o 
   1   2  14      595.89      568.34      8.96 o 
   2   2  14        3.10       -0.81      1.48 o 
   3   2  14       39.78       27.90      2.00 o 
   4   2  14      170.67      156.02      4.88 o 
   5   2  14        0.09       -1.68      2.68 o 
   6   2  14      355.94      358.40     10.19 o 
   7   2  14       11.66       12.96      4.53 o 
   8   2  14        0.23       -2.61      4.00 o 
   9   2  14        6.73        7.78      6.78 o 
  -9   3  14       20.17       22.70      7.04 o 
  -8   3  14        5.63       -5.33      4.44 o 
  -7   3  14       92.25       84.58      9.55 o 
  -6   3  14       18.36       26.90      3.92 o 
  -5   3  14       50.20       52.24      4.29 o 
  -4   3  14       16.18       17.75      3.45 o 
  -3   3  14       14.98       18.55      3.29 o 
  -2   3  14       27.02       29.12      3.13 o 
  -1   3  14       33.73       35.09      2.91 o 
   0   3  14      695.20      677.45     10.14 o 
   1   3  14       18.58       11.27      1.74 o 
   2   3  14      138.31      132.63      7.49 o 
   3   3  14        0.38        5.18      3.46 o 
   4   3  14        9.14       11.46      2.55 o 
   5   3  14       48.72       43.00      3.18 o 
   6   3  14       71.78       67.99      5.03 o 
   7   3  14        0.23        5.30      3.59 o 
   8   3  14        1.13        2.93      4.16 o 
   9   3  14       32.33       40.77      6.15 o 
  -9   4  14       19.46       28.91      9.15 o 
  -8   4  14       12.31        8.27      5.03 o 
  -7   4  14       22.67       15.26      4.40 o 
  -6   4  14        3.56        5.60      3.80 o 
  -5   4  14        2.30        4.19      3.08 o 
  -4   4  14      202.09      213.78      8.56 o 
  -3   4  14      918.35      864.54     27.11 o 
  -2   4  14      161.74      173.11      5.94 o 
  -1   4  14        5.68        2.01      2.32 o 
   0   4  14       31.50       30.34      2.51 o 
   1   4  14      136.92      145.87      5.25 o 
   2   4  14      188.23      201.95      9.56 o 
   3   4  14       13.86       12.69      4.60 o 
   4   4  14       20.48       25.62      2.74 o 
   5   4  14      110.36      125.31      6.58 o 
   6   4  14        1.75        2.41      3.00 o 
   7   4  14       46.75       55.16      5.28 o 
   8   4  14       23.31       16.90      4.79 o 
  -9   5  14        4.51        9.52      5.89 o 
  -8   5  14        7.04       15.91      5.50 o 
  -7   5  14       26.21       23.48      4.97 o 
  -6   5  14        0.48       -0.39      3.51 o 
  -5   5  14        2.39        0.96      3.25 o 
  -4   5  14      184.26      181.70      7.63 o 
  -3   5  14        6.83       17.01      3.76 o 
  -2   5  14       18.48       16.73      3.68 o 
  -1   5  14       11.03       10.13      3.15 o 
   0   5  14       99.54      109.84      4.30 o 
   1   5  14      142.26      146.96      7.40 o 
   2   5  14        7.37        3.68      4.31 o 
   3   5  14       34.95       18.09      5.04 o 
   4   5  14       48.08       48.74      4.66 o 
   5   5  14        1.41        1.20      3.40 o 
   6   5  14        9.04        8.20      4.13 o 
   7   5  14       15.01        7.83      3.77 o 
   8   5  14       35.41       37.16      5.55 o 
  -8   6  14       21.50       22.95      6.27 o 
  -7   6  14        3.62        2.69      4.92 o 
  -6   6  14       31.63       37.52      4.87 o 
  -5   6  14       58.07       52.93      4.96 o 
  -4   6  14       21.38       13.48      4.01 o 
  -3   6  14       63.34       56.84      5.10 o 
  -2   6  14     1254.00     1228.08     20.55 o 
  -1   6  14      186.03      172.38      6.66 o 
   0   6  14      164.84      161.94      5.42 o 
   1   6  14      422.90      424.42     10.80 o 
   2   6  14      163.28      156.55      8.94 o 
   3   6  14      168.58      142.53      9.43 o 
   4   6  14       20.39       29.60      4.06 o 
   5   6  14      117.85      130.80      7.16 o 
   6   6  14       53.86       67.20      6.19 o 
   7   6  14       25.56       25.56      5.76 o 
   8   6  14       68.06       81.18      6.84 o 
  -8   7  14        0.03       -0.12      6.15 o 
  -7   7  14        1.73        0.92      5.02 o 
  -6   7  14       82.79       88.17      7.29 o 
  -5   7  14       29.39       35.04      5.11 o 
  -4   7  14       87.15       86.45      6.29 o 
  -3   7  14       14.79       20.17      4.09 o 
  -2   7  14       10.95        9.03      3.60 o 
  -1   7  14      210.85      212.61      7.72 o 
   0   7  14        0.14        1.74      3.65 o 
   1   7  14        2.80        1.57      2.44 o 
   2   7  14       23.83       26.85      5.91 o 
   3   7  14        3.86        2.98      3.35 o 
   4   7  14       13.42       15.47      4.09 o 
   5   7  14       17.27       22.17      4.57 o 
   6   7  14        4.42        3.63      3.37 o 
   7   7  14        5.43        1.18      3.85 o 
  -7   8  14       71.75       83.76      8.86 o 
  -6   8  14       49.22       50.88      6.66 o 
  -5   8  14      132.14      145.45     11.43 o 
  -4   8  14      159.11      153.26      8.04 o 
  -3   8  14       43.16       43.77      5.13 o 
  -2   8  14      282.85      266.59     11.46 o 
  -1   8  14       29.23       32.66      4.38 o 
   0   8  14       21.40       14.60      3.91 o 
   1   8  14       11.50        3.93      3.21 o 
   2   8  14        0.86        1.99      2.87 o 
   3   8  14       14.33        8.64      4.05 o 
   4   8  14        1.72        4.07      4.08 o 
   5   8  14       34.00       49.13      5.88 o 
   6   8  14        0.10        0.77      3.57 o 
   7   8  14      127.28      146.16      7.86 o 
  -7   9  14        0.21       -0.30      5.90 o 
  -6   9  14       20.81       23.22      6.39 o 
  -5   9  14        4.17       13.76      5.19 o 
  -4   9  14      177.48      184.40     10.45 o 
  -3   9  14       10.00        9.53      4.69 o 
  -2   9  14       67.85       74.98      6.03 o 
  -1   9  14       52.82       55.48      5.31 o 
   0   9  14       18.20       24.88      4.23 o 
   1   9  14       17.05       11.16      3.84 o 
   2   9  14        2.35       -3.90      3.15 o 
   3   9  14      111.77      145.41      6.77 o 
   4   9  14        8.43        6.97      5.29 o 
   5   9  14       63.84       66.26      6.63 o 
   6   9  14       25.58       25.30      4.78 o 
  -6  10  14       33.02       30.89      7.12 o 
  -5  10  14        2.75        5.88      5.66 o 
  -4  10  14        3.69        1.90      5.75 o 
  -3  10  14        6.00        0.63      4.70 o 
  -2  10  14        1.63        2.48      4.55 o 
  -1  10  14        5.37        7.51      3.96 o 
   0  10  14       16.61       22.49      4.77 o 
   1  10  14        3.69       -1.67      4.06 o 
   2  10  14       11.70        6.59      4.72 o 
   3  10  14       14.89       12.48      4.38 o 
   4  10  14       15.84       18.39      4.52 o 
   5  10  14        0.03       -0.37      4.67 o 
  -4  11  14        2.52        1.24      6.02 o 
  -3  11  14       15.77       22.84      6.69 o 
  -2  11  14       68.63       89.65      8.74 o 
  -1  11  14       26.46       13.68      5.74 o 
   0  11  14      309.41      355.29     21.98 o 
   1  11  14       62.90       66.68      7.18 o 
   2  11  14      113.44      131.32      8.75 o 
   3  11  14       29.38       25.77      5.75 o 
   4  11  14        1.16        1.53      4.89 o 
  -2  12  14        0.62        3.09      6.85 o 
  -1  12  14        7.73        6.63      6.14 o 
   0  12  14       48.52       52.00      7.49 o 
   1  12  14       20.23        0.73      5.92 o 
  -9   1  15       30.14       32.69     10.01 o 
  -8   1  15        6.19        5.41      4.72 o 
  -7   1  15       17.59       14.02      4.78 o 
  -6   1  15        0.42       -3.41      3.66 o 
  -5   1  15       96.46      117.24      5.83 o 
  -4   1  15      109.61      107.92      5.31 o 
  -3   1  15       12.10       15.01      2.95 o 
  -2   1  15       20.74       18.00      3.03 o 
  -1   1  15      342.44      331.76      8.02 o 
   0   1  15      314.26      307.16      7.49 o 
   1   1  15      127.27      129.14      4.38 o 
   2   1  15       59.00       54.96      3.56 o 
   3   1  15       22.36       26.43      2.78 o 
   4   1  15      215.78      211.15      8.47 o 
   5   1  15      185.97      197.33      7.20 o 
   6   1  15        6.24        3.00      4.09 o 
   7   1  15       10.69       12.64      3.98 o 
   8   1  15        1.23        0.29      4.34 o 
  -9   2  15        0.00        3.04      7.42 o 
  -8   2  15       30.71       26.81      5.17 o 
  -7   2  15       61.28       64.24      6.05 o 
  -6   2  15       95.86       88.07      5.76 o 
  -5   2  15        0.99       -2.31      3.00 o 
  -4   2  15      103.36       99.66      6.06 o 
  -3   2  15      111.07      109.45      5.13 o 
  -2   2  15      954.07      949.39     18.34 o 
  -1   2  15      483.44      480.22     10.07 o 
   0   2  15      150.27      155.48      5.46 o 
   1   2  15       40.78       48.76      2.81 o 
   2   2  15       57.46       49.03      2.45 o 
   3   2  15      142.59      133.28      6.73 o 
   4   2  15       28.66       24.40      2.59 o 
   5   2  15       47.42       43.47      4.02 o 
   6   2  15       34.59       30.94      4.11 o 
   7   2  15       20.08       25.78      4.61 o 
   8   2  15       23.27       19.65      5.01 o 
  -9   3  15        9.90       15.62      7.47 o 
  -8   3  15        1.63        4.07      5.54 o 
  -7   3  15       80.22       75.76      6.52 o 
  -6   3  15      132.16      131.48      6.59 o 
  -5   3  15      178.97      151.29      6.08 o 
  -4   3  15      187.31      191.75      7.14 o 
  -3   3  15      303.79      267.90      7.51 o 
  -2   3  15       45.22       49.36      3.89 o 
  -1   3  15      416.89      370.59      8.24 o 
   0   3  15        6.65       11.23      2.38 o 
   1   3  15       25.98       20.98      3.75 o 
   2   3  15       17.91       16.82      2.85 o 
   3   3  15      107.38       97.17      4.77 o 
   4   3  15       20.35       18.10      4.79 o 
   5   3  15        1.79        2.91      3.28 o 
   6   3  15       15.88        9.93      3.38 o 
   7   3  15       14.82       11.79      4.14 o 
   8   3  15       25.66       24.41      5.30 o 
  -9   4  15       16.56       23.71      7.73 o 
  -8   4  15       40.22       42.01      7.21 o 
  -7   4  15        8.58       14.06      4.31 o 
  -6   4  15       15.46       10.72      3.61 o 
  -5   4  15        8.06        4.32      3.36 o 
  -4   4  15      252.66      240.29      8.39 o 
  -3   4  15      385.19      409.75     10.46 o 
  -2   4  15       55.97       53.30      4.22 o 
  -1   4  15       66.00       61.09      4.01 o 
   0   4  15      814.01      813.46     13.81 o 
   1   4  15      178.95      187.82      7.33 o 
   2   4  15      875.67      820.78     32.89 o 
   3   4  15        6.50        6.92      4.37 o 
   4   4  15        0.44        2.86      4.13 o 
   5   4  15      328.36      325.54     11.04 o 
   6   4  15        0.02        0.27      2.95 o 
   7   4  15       43.26       51.06      5.81 o 
   8   4  15       18.28       18.04      8.57 o 
  -8   5  15       45.36       57.35      7.23 o 
  -7   5  15        0.65        0.61      4.45 o 
  -6   5  15       20.09       16.81      4.33 o 
  -5   5  15        4.92        1.00      3.71 o 
  -4   5  15      171.85      168.09      7.48 o 
  -3   5  15        6.47        6.93      3.20 o 
  -2   5  15      319.88      328.30      9.83 o 
  -1   5  15      174.15      150.93      9.76 o 
   0   5  15      170.12      176.34      5.47 o 
   1   5  15      291.13      269.58     10.57 o 
   2   5  15       46.80       51.48      6.38 o 
   3   5  15        5.68        8.20      4.61 o 
   4   5  15       41.63       16.60      5.30 o 
   5   5  15       16.86       23.39      4.08 o 
   6   5  15       56.41       63.57      6.72 o 
   7   5  15       42.49       44.10      4.83 o 
   8   5  15        0.13        0.13      4.19 o 
  -8   6  15        7.53       14.53      5.98 o 
  -7   6  15        4.25       -2.78      4.86 o 
  -6   6  15       40.46       32.00      4.97 o 
  -5   6  15       33.14       31.70      4.98 o 
  -4   6  15       74.99       74.32      8.06 o 
  -3   6  15      191.27      194.97     12.82 o 
  -2   6  15       90.94       88.79      5.75 o 
  -1   6  15        3.00        4.64      3.16 o 
   0   6  15       23.61       32.05      3.83 o 
   1   6  15       62.60       63.94      5.30 o 
   2   6  15       30.20       30.79      4.30 o 
   3   6  15       15.98       16.77      5.41 o 
   4   6  15       46.26       53.46      7.35 o 
   5   6  15        6.85        4.20      3.54 o 
   6   6  15       47.42       46.77      9.20 o 
   7   6  15        0.95        0.14      3.41 o 
  -7   7  15       78.37       87.92      8.36 o 
  -6   7  15        3.19        6.87      4.73 o 
  -5   7  15       38.90       32.72      5.30 o 
  -4   7  15       30.46       31.02      4.86 o 
  -3   7  15       66.59       61.35      6.57 o 
  -2   7  15      424.51      436.56     11.31 o 
  -1   7  15      233.32      231.43      8.18 o 
   0   7  15       14.09       13.85      3.47 o 
   1   7  15       92.37       84.03      3.98 o 
   2   7  15       96.60      111.22      6.60 o 
   3   7  15       12.19       10.45      5.59 o 
   4   7  15       31.37       33.52      8.57 o 
   5   7  15        4.07       11.50      4.09 o 
   6   7  15        7.46       10.10      8.16 o 
   7   7  15       33.15       41.19      7.05 o 
  -7   8  15       17.90       16.95      6.47 o 
  -6   8  15       30.22       29.94      6.67 o 
  -5   8  15       79.20      119.68      9.22 o 
  -4   8  15        3.01        3.77      4.14 o 
  -3   8  15        6.62        0.32      3.74 o 
  -2   8  15        7.19       10.13      3.89 o 
  -1   8  15       19.36       14.69      5.24 o 
   0   8  15       71.89       75.99      5.29 o 
   1   8  15        0.24       -4.47      2.98 o 
   2   8  15        2.99       -0.26      3.85 o 
   3   8  15        0.20       -0.73      3.64 o 
   4   8  15        2.28        0.17      4.07 o 
   5   8  15      100.30      105.56      8.11 o 
   6   8  15        0.00       -0.70      5.25 o 
  -6   9  15        2.10        6.46      6.08 o 
  -5   9  15        0.07        2.03      6.20 o 
  -4   9  15        1.72        3.22      5.20 o 
  -3   9  15       83.80       95.96      7.42 o 
  -2   9  15        1.83       -1.62      3.65 o 
  -1   9  15       11.94       15.03      4.23 o 
   0   9  15        5.72        2.11      3.52 o 
   1   9  15        9.43        5.56      3.67 o 
   2   9  15        3.80        6.23      3.52 o 
   3   9  15       30.40       37.13      5.75 o 
   4   9  15       11.60        3.05      6.88 o 
   5   9  15       65.18       76.91      7.63 o 
  -5  10  15        5.95        5.30      6.71 o 
  -4  10  15       12.24        8.40      6.39 o 
  -3  10  15       21.13       31.96      6.93 o 
  -2  10  15        1.94        0.94      4.63 o 
  -1  10  15        0.05        0.91      4.31 o 
   0  10  15       38.54       54.27      5.63 o 
   1  10  15       29.86       33.02      5.52 o 
   2  10  15        0.53        7.67      4.14 o 
   3  10  15       24.62       23.46      5.67 o 
   4  10  15        0.47       -5.09      3.39 o 
  -3  11  15       66.89       62.12      8.36 o 
  -2  11  15        2.52        6.71      5.85 o 
  -1  11  15        8.01        5.24      5.67 o 
   0  11  15      111.57      148.80      9.65 o 
   1  11  15        4.91        0.35      4.88 o 
   2  11  15        3.28       -0.99      4.76 o 
  -9   0  16      115.33      108.78     13.95 o 
  -8   0  16       10.29       19.98      7.51 o 
  -7   0  16      231.79      224.07     13.49 o 
  -6   0  16      148.70      143.97      9.85 o 
  -5   0  16       95.52      106.27      8.23 o 
  -4   0  16      175.54      162.01      8.94 o 
  -3   0  16      187.35      195.61      9.32 o 
  -2   0  16      499.94      473.28     14.40 o 
  -1   0  16       67.39       62.84      5.62 o 
   0   0  16      264.16      257.14     10.69 o 
   1   0  16       22.42       22.57      4.46 o 
   2   0  16       18.30       19.19      8.36 o 
   3   0  16      289.25      250.34     10.27 o 
   4   0  16      305.54      274.43     14.86 o 
   5   0  16       54.31       52.51      9.32 o 
   6   0  16      137.98      140.40     10.25 o 
   7   0  16       94.05       96.85     16.52 o 
   8   0  16        3.05        7.42      6.60 o 
  -9   1  16       13.35       33.46      9.00 o 
  -8   1  16       93.95       95.53      7.51 o 
  -7   1  16      125.00      130.05     12.53 o 
  -6   1  16        0.18       -0.51      3.82 o 
  -5   1  16      231.72      246.60      8.69 o 
  -4   1  16       34.78       38.49      4.18 o 
  -3   1  16        7.17        3.13      2.97 o 
  -2   1  16        2.92        3.79      2.68 o 
  -1   1  16      331.53      296.66      7.88 o 
   0   1  16        7.55        1.99      2.53 o 
   1   1  16      525.44      472.44     13.63 o 
   2   1  16        7.00        3.77      2.59 o 
   3   1  16       72.14       71.01      5.00 o 
   4   1  16       19.45       12.82      4.67 o 
   5   1  16        9.76       16.76      4.22 o 
   6   1  16        0.14       -1.86      3.33 o 
   7   1  16        9.16        3.71      4.05 o 
   8   1  16       15.25       24.10      5.41 o 
  -9   2  16       53.97       68.72     12.54 o 
  -8   2  16       25.03       23.74      5.34 o 
  -7   2  16       10.62       13.60      4.61 o 
  -6   2  16      300.11      287.35      9.70 o 
  -5   2  16       69.42       75.53      5.42 o 
  -4   2  16      134.74      105.87      5.61 o 
  -3   2  16       35.95       30.99      4.04 o 
  -2   2  16      108.95       90.63      5.49 o 
  -1   2  16     1237.69     1134.00     19.12 o 
   0   2  16        0.01       -0.05      2.49 o 
   1   2  16      900.21      805.22     12.42 o 
   2   2  16       71.58       72.74      3.43 o 
   3   2  16        3.60        7.17      4.42 o 
   4   2  16      354.60      335.54      8.59 o 
   5   2  16      166.77      159.28      6.40 o 
   6   2  16        4.27        7.85      3.61 o 
   7   2  16       18.10       11.41      5.67 o 
   8   2  16        7.65        6.12      4.69 o 
  -8   3  16       78.55      106.96      9.47 o 
  -7   3  16        8.19       11.29      4.96 o 
  -6   3  16       31.93       32.66      4.57 o 
  -5   3  16      168.56      177.87      7.63 o 
  -4   3  16        5.77        5.58      3.58 o 
  -3   3  16      311.23      322.60      8.99 o 
  -2   3  16      131.11      129.14      5.74 o 
  -1   3  16       13.07        8.43      3.19 o 
   0   3  16        6.85        4.00      2.19 o 
   1   3  16        1.05        2.34      1.94 o 
   2   3  16      211.76      174.34      5.68 o 
   3   3  16       20.06       25.32      2.62 o 
   4   3  16       29.15       28.93      5.46 o 
   5   3  16       11.20        7.68      3.66 o 
   6   3  16       14.13       10.92      3.52 o 
   7   3  16        4.68        4.18      3.99 o 
   8   3  16       10.93       16.87      5.41 o 
  -8   4  16        3.83       -9.07      9.10 o 
  -7   4  16       61.75       51.78      6.11 o 
  -6   4  16       15.43        8.49      4.30 o 
  -5   4  16       53.93       61.82      6.18 o 
  -4   4  16       45.13       38.67      4.79 o 
  -3   4  16        0.62        2.81      3.28 o 
  -2   4  16      219.13      210.92      6.83 o 
  -1   4  16       88.44       80.31      4.46 o 
   0   4  16       29.47       28.95      3.78 o 
   1   4  16        1.23       -1.40      3.04 o 
   2   4  16       68.71       55.24      9.87 o 
   3   4  16       86.35       75.18      7.05 o 
   4   4  16       43.70       38.72      6.26 o 
   5   4  16        1.06       -0.21      3.41 o 
   6   4  16       64.08       71.79      6.68 o 
   7   4  16       53.34       70.93      5.33 o 
  -8   5  16        3.73        0.37      6.51 o 
  -7   5  16        3.16       -5.29      4.74 o 
  -6   5  16        3.16        7.05      4.11 o 
  -5   5  16        1.20        0.17      3.54 o 
  -4   5  16        0.16        1.69      3.13 o 
  -3   5  16      209.55      216.46      8.77 o 
  -2   5  16        6.35       11.70      3.51 o 
  -1   5  16        1.95        4.10      3.02 o 
   0   5  16        6.49       12.85      2.65 o 
   1   5  16       11.23        5.49      3.40 o 
   2   5  16       19.64       23.08      6.60 o 
   3   5  16        1.12       -1.62      4.14 o 
   4   5  16      148.53      159.94     10.09 o 
   5   5  16        9.08       12.47      3.91 o 
   6   5  16        0.77       -6.79      4.53 o 
   7   5  16        2.96       -1.79      4.79 o 
  -7   6  16       37.35       44.06      7.49 o 
  -6   6  16       46.85       59.18      5.74 o 
  -5   6  16       19.12       19.70      4.59 o 
  -4   6  16        2.76        3.40      3.62 o 
  -3   6  16        3.00        4.68      3.63 o 
  -2   6  16        0.41       -0.17      3.22 o 
  -1   6  16        3.39        5.30      3.35 o 
   0   6  16       20.98       20.94      3.61 o 
   1   6  16      317.10      304.01     10.57 o 
   2   6  16      302.12      285.52     13.24 o 
   3   6  16        6.03        1.09      4.62 o 
   4   6  16       67.85       74.94      8.29 o 
   5   6  16       68.41       74.81      5.80 o 
   6   6  16       30.23       35.31      6.46 o 
   7   6  16       15.10       17.27      5.93 o 
  -7   7  16       36.22       51.80      7.88 o 
  -6   7  16       13.61       22.96      5.89 o 
  -5   7  16      198.06      201.41      9.68 o 
  -4   7  16        0.10        0.07      3.97 o 
  -3   7  16       38.76       43.73      5.23 o 
  -2   7  16      245.08      260.67      9.09 o 
  -1   7  16       42.26       49.25      5.28 o 
   0   7  16      238.82      254.74      7.98 o 
   1   7  16      116.71      134.18      7.47 o 
   2   7  16        0.17       -3.55      3.73 o 
   3   7  16      158.96      154.45     10.71 o 
   4   7  16       22.13       24.41      4.30 o 
   5   7  16       22.39       19.87      4.76 o 
   6   7  16        3.05       -0.52      5.01 o 
  -6   8  16       35.26       33.16      7.33 o 
  -5   8  16       73.94       76.93     10.84 o 
  -4   8  16       30.79       18.00      4.79 o 
  -3   8  16       11.88        1.97      4.05 o 
  -2   8  16       91.97       97.68      6.55 o 
  -1   8  16        7.87       11.44      3.96 o 
   0   8  16       94.41      107.49      8.03 o 
   1   8  16      124.16      127.57      6.08 o 
   2   8  16       59.26       65.72      6.20 o 
   3   8  16       21.43       15.28      4.58 o 
   4   8  16       29.99       33.75      5.56 o 
   5   8  16       53.79       67.02      8.80 o 
  -5   9  16        8.58       17.16      6.62 o 
  -4   9  16        0.47        2.76      5.85 o 
  -3   9  16       14.32        9.64      4.81 o 
  -2   9  16        0.59        3.83      3.94 o 
  -1   9  16       42.14       33.69      4.97 o 
   0   9  16       44.49       55.44      5.23 o 
   1   9  16       17.86       21.68      4.19 o 
   2   9  16       14.47       18.43      5.53 o 
   3   9  16        6.29        0.43      5.26 o 
   4   9  16        2.21       -0.20      4.70 o 
  -4  10  16       13.57       14.41      8.25 o 
  -3  10  16        0.22        3.60      5.63 o 
  -2  10  16       10.47       15.89      5.36 o 
  -1  10  16        0.00        1.71      4.45 o 
   0  10  16        0.02       -6.69      4.46 o 
   1  10  16       14.58       30.47      5.18 o 
   2  10  16      123.02      144.23     10.43 o 
   3  10  16       13.86        5.45      5.70 o 
  -1  11  16       39.50       50.79      8.79 o 
   0  11  16       33.58       35.29     11.35 o 
  -8   1  17        3.90        7.49      5.42 o 
  -7   1  17       14.04       17.67      4.71 o 
  -6   1  17        0.78        3.27      3.88 o 
  -5   1  17       38.15       33.70      4.37 o 
  -4   1  17        6.39        5.22      3.24 o 
  -3   1  17        3.71        1.08      2.97 o 
  -2   1  17        5.99        8.17      3.12 o 
  -1   1  17       44.29       39.17      3.81 o 
   0   1  17       12.47       16.22      3.18 o 
   1   1  17       12.73        6.18      2.73 o 
   2   1  17       52.91       51.79      4.18 o 
   3   1  17       32.82       37.06      4.53 o 
   4   1  17       65.66       81.73      4.85 o 
   5   1  17      418.81      378.79     19.62 o 
   6   1  17      161.08      173.29     15.13 o 
   7   1  17       10.88        8.91      4.42 o 
  -8   2  17      262.76      292.57     10.93 o 
  -7   2  17       87.18       92.95      7.26 o 
  -6   2  17       15.28       17.88      4.49 o 
  -5   2  17      159.68      161.88      6.91 o 
  -4   2  17       94.69      106.32      6.07 o 
  -3   2  17      428.32      427.37     10.78 o 
  -2   2  17        2.07        1.75      2.97 o 
  -1   2  17       32.96       35.91      3.78 o 
   0   2  17      119.71      116.99      5.20 o 
   1   2  17        5.10        6.28      2.61 o 
   2   2  17       76.87       71.58      4.01 o 
   3   2  17       93.56       92.07      7.00 o 
   4   2  17       88.39       68.48      5.54 o 
   5   2  17       13.73       14.51      3.11 o 
   6   2  17      281.94      296.19      9.76 o 
   7   2  17       28.20       30.74      4.96 o 
  -8   3  17       96.63      101.31      9.39 o 
  -7   3  17        1.92        9.98      5.14 o 
  -6   3  17      135.96      159.43      7.90 o 
  -5   3  17       10.44        9.69      3.95 o 
  -4   3  17        0.00       -1.52      3.41 o 
  -3   3  17       38.97       42.08      4.42 o 
  -2   3  17      207.95      198.66     11.34 o 
  -1   3  17      130.25      136.24      6.70 o 
   0   3  17      365.89      330.03      9.38 o 
   1   3  17       23.85       20.68      2.48 o 
   2   3  17       23.94       21.94      3.64 o 
   3   3  17       10.87       12.06      3.25 o 
   4   3  17      200.23      202.02     11.56 o 
   5   3  17        0.33       -2.75      3.48 o 
   6   3  17        0.14       -4.87      4.86 o 
   7   3  17       43.03       47.23      5.11 o 
  -8   4  17       12.94       15.83      7.12 o 
  -7   4  17        0.83        2.24      4.82 o 
  -6   4  17        1.15        2.62      4.16 o 
  -5   4  17       77.71       86.14      6.78 o 
  -4   4  17        1.04        8.85      4.06 o 
  -3   4  17       17.90       11.50      4.68 o 
  -2   4  17       85.78       78.64      8.81 o 
  -1   4  17       53.21       55.50      6.42 o 
   0   4  17       69.92       69.57      5.04 o 
   1   4  17       18.50       23.68      3.97 o 
   2   4  17        6.79        7.00      3.03 o 
   3   4  17       10.99        4.02      4.50 o 
   4   4  17        8.32        8.27      6.83 o 
   5   4  17       33.02       31.43      5.48 o 
   6   4  17        3.00        6.82      4.93 o 
   7   4  17       10.47        7.93      5.14 o 
  -7   5  17        3.69        7.89      5.34 o 
  -6   5  17        1.17        1.39      4.23 o 
  -5   5  17       12.39        5.46      4.29 o 
  -4   5  17       31.43       31.97      5.12 o 
  -3   5  17        1.65        4.84      3.83 o 
  -2   5  17       75.40       70.84      5.57 o 
  -1   5  17       32.52       46.88      4.88 o 
   0   5  17       26.68       27.11      3.60 o 
   1   5  17        3.62        7.53      3.64 o 
   2   5  17       94.11      100.43     16.86 o 
   3   5  17       94.36       81.21      8.07 o 
   4   5  17       87.77       72.80      8.02 o 
   5   5  17        2.85        7.35      3.86 o 
   6   5  17        5.38        6.87      5.15 o 
  -7   6  17       22.80       17.35      7.29 o 
  -6   6  17       21.48       23.37      5.23 o 
  -5   6  17        0.07        2.81      4.29 o 
  -4   6  17       20.71       24.01      4.73 o 
  -3   6  17       21.12       21.45      4.22 o 
  -2   6  17       27.32       29.49      4.32 o 
  -1   6  17       84.80       88.13      5.53 o 
   0   6  17      126.53      130.52      8.71 o 
   1   6  17       37.87       40.83      5.05 o 
   2   6  17       29.15       26.15      6.12 o 
   3   6  17       34.40       26.48      6.10 o 
   4   6  17       40.38       30.99      6.18 o 
   5   6  17        3.84       -2.62      5.45 o 
   6   6  17        1.35        1.31      4.82 o 
  -6   7  17       38.68       57.18      8.58 o 
  -5   7  17        8.73       13.33      4.74 o 
  -4   7  17        0.01        1.28      4.15 o 
  -3   7  17       10.59        9.99      4.01 o 
  -2   7  17        2.21        5.57      3.79 o 
  -1   7  17       89.82      112.28      6.39 o 
   0   7  17        0.43        5.83      3.47 o 
   1   7  17       68.97       77.97      6.28 o 
   2   7  17       32.21       30.51      4.61 o 
   3   7  17       77.38       98.80      9.46 o 
   4   7  17      110.51      111.59     10.22 o 
   5   7  17        5.44        5.61      4.12 o 
  -5   8  17       47.54       37.89      7.89 o 
  -4   8  17       35.08       36.70      5.91 o 
  -3   8  17       10.70        6.00      4.53 o 
  -2   8  17      126.96      125.60      9.45 o 
  -1   8  17       13.30        8.24      4.04 o 
   0   8  17      226.29      253.93      9.06 o 
   1   8  17      102.01      108.82      8.63 o 
   2   8  17       98.16      112.19      9.43 o 
   3   8  17        0.79       -4.16      4.10 o 
   4   8  17       22.84       27.33      5.21 o 
  -4   9  17       58.22       59.41      9.68 o 
  -3   9  17       26.84       35.90      6.51 o 
  -2   9  17        1.47        3.19      4.33 o 
  -1   9  17        4.52        7.65      4.36 o 
   0   9  17       11.39       15.88      4.50 o 
   1   9  17       25.88       40.15      6.53 o 
   2   9  17        0.55        3.52      4.88 o 
   3   9  17      165.32      169.90     18.43 o 
  -2  10  17       44.74       40.44      7.85 o 
  -1  10  17        4.70        5.57      4.68 o 
   0  10  17       55.70       47.80      6.17 o 
   1  10  17       11.35        6.78      4.41 o 
  -8   0  18       14.36       15.50      7.04 o 
  -7   0  18       44.41       41.89      7.74 o 
  -6   0  18       28.28       20.08      6.60 o 
  -5   0  18        8.91       13.38      5.57 o 
  -4   0  18      105.17      102.25     22.17 o 
  -3   0  18       67.76       83.28      9.77 o 
  -2   0  18      120.85      114.91      8.63 o 
  -1   0  18       54.24       44.72      6.38 o 
   0   0  18      142.90      127.25     10.91 o 
   1   0  18      113.05      127.85      8.06 o 
   2   0  18        0.48       -2.47      3.35 o 
   3   0  18       96.34       94.61     20.15 o 
   4   0  18        9.20        8.27      4.39 o 
   5   0  18        1.12        1.40      6.35 o 
   6   0  18      227.31      245.03     13.42 o 
   7   0  18       66.03       73.41      9.33 o 
  -7   1  18        7.44        6.13      4.72 o 
  -6   1  18       64.51       62.41      5.60 o 
  -5   1  18      167.71      192.00      7.98 o 
  -4   1  18        0.45        0.51      3.67 o 
  -3   1  18        1.12        0.26      3.19 o 
  -2   1  18      126.25      123.67      6.83 o 
  -1   1  18        0.32        2.57      2.99 o 
   0   1  18      256.46      239.50      7.82 o 
   1   1  18       12.21       14.18      3.04 o 
   2   1  18      148.05      141.55      6.35 o 
   3   1  18       19.14       14.62      3.59 o 
   4   1  18        2.83        2.72      3.33 o 
   5   1  18       24.78       26.08      4.63 o 
   6   1  18       23.97       23.32      4.46 o 
   7   1  18       48.39       55.61      6.50 o 
  -7   2  18      103.49      103.43      8.80 o 
  -6   2  18        6.80        0.80      4.83 o 
  -5   2  18       14.51       15.25      4.41 o 
  -4   2  18       73.41       84.96      5.73 o 
  -3   2  18       11.48        3.30      3.37 o 
  -2   2  18      196.98      193.54      8.25 o 
  -1   2  18      175.62      174.55      7.21 o 
   0   2  18       80.16       78.32      5.03 o 
   1   2  18       38.00       36.91      4.23 o 
   2   2  18        2.76        3.55      2.21 o 
   3   2  18       42.03       47.60      4.66 o 
   4   2  18       33.39       30.81      5.51 o 
   5   2  18        7.68        3.51      4.00 o 
   6   2  18       10.18        8.13      3.58 o 
  -7   3  18       30.70       36.74      6.38 o 
  -6   3  18       23.67       26.92      5.22 o 
  -5   3  18       48.33       50.57      5.34 o 
  -4   3  18        1.37        5.72      4.22 o 
  -3   3  18       22.25       27.61      4.09 o 
  -2   3  18       56.35       56.42      5.12 o 
  -1   3  18       96.11       97.27      7.44 o 
   0   3  18        7.65       11.14      3.09 o 
   1   3  18       25.38       30.55      3.28 o 
   2   3  18        0.31       -1.33      3.19 o 
   3   3  18       18.97       19.53      5.37 o 
   4   3  18       20.26       18.59      6.02 o 
   5   3  18        0.34        2.15      3.88 o 
   6   3  18        1.30        2.09      5.40 o 
  -7   4  18        3.12       -0.43      5.05 o 
  -6   4  18       48.20       46.15      6.13 o 
  -5   4  18       21.03       21.09      4.98 o 
  -4   4  18        0.00        0.42      3.65 o 
  -3   4  18      219.75      200.13     11.28 o 
  -2   4  18        0.76        3.41      3.40 o 
  -1   4  18       63.88       62.23      5.04 o 
   0   4  18       17.22       21.29      3.48 o 
   1   4  18       68.44       86.68      6.22 o 
   2   4  18       33.87       36.03      4.49 o 
   3   4  18        2.04        1.42      4.79 o 
   4   4  18       88.48       78.06     10.32 o 
   5   4  18       15.33       15.63      4.62 o 
   6   4  18      107.21       97.93      9.00 o 
  -6   5  18        0.61       -3.30      4.61 o 
  -5   5  18       21.09       17.91      5.10 o 
  -4   5  18        0.05        4.02      4.18 o 
  -3   5  18       34.55       42.00      5.15 o 
  -2   5  18       19.84       18.45      4.20 o 
  -1   5  18       44.56       37.63      4.44 o 
   0   5  18        0.00        5.73      3.02 o 
   1   5  18        5.26        5.99      3.73 o 
   2   5  18        0.76        7.08      4.88 o 
   3   5  18       36.58       39.75     18.05 o 
   4   5  18        1.22        2.25      6.46 o 
   5   5  18        0.62        1.64      9.65 o 
  -6   6  18        4.41        1.98      5.51 o 
  -5   6  18        4.29       13.63      5.05 o 
  -4   6  18      128.85      145.19      8.57 o 
  -3   6  18       31.27       26.82      4.95 o 
  -2   6  18        7.81        4.33      3.90 o 
  -1   6  18      202.86      204.31      8.16 o 
   0   6  18       30.62       26.61      3.72 o 
   1   6  18       68.63       79.17      8.79 o 
   2   6  18       13.35       23.32      6.19 o 
   3   6  18       48.45       51.75      8.39 o 
   4   6  18       28.89       35.26      7.83 o 
   5   6  18        3.05        2.37      6.36 o 
  -5   7  18        0.01       -0.47      5.18 o 
  -4   7  18        1.82       -1.73      4.75 o 
  -3   7  18       10.19       19.33      4.64 o 
  -2   7  18        5.34       10.65      4.04 o 
  -1   7  18       71.42       66.87      5.44 o 
   0   7  18       71.48       87.58      5.47 o 
   1   7  18        1.61       -0.97      3.88 o 
   2   7  18       61.10       89.75      6.66 o 
   3   7  18        2.70        3.18      6.24 o 
   4   7  18       57.49       62.72     18.67 o 
  -4   8  18       99.96      102.50      8.09 o 
  -3   8  18       81.45       83.08      7.14 o 
  -2   8  18        4.24        2.37      4.32 o 
  -1   8  18       33.89       40.69      5.15 o 
   0   8  18        0.69        1.55      3.69 o 
   1   8  18        3.74        4.78      4.90 o 
   2   8  18       44.62       64.03      6.63 o 
   3   8  18        0.75       -6.93      6.35 o 
  -2   9  18      182.88      194.57      9.53 o 
  -1   9  18        9.13        8.93      4.60 o 
   0   9  18       14.09       19.78      4.70 o 
   1   9  18        0.57        5.29      6.36 o 
  -7   1  19       16.89       31.86      5.62 o 
  -6   1  19       24.75       26.24      5.06 o 
  -5   1  19        3.96       10.08      4.34 o 
  -4   1  19       23.72       26.46      5.00 o 
  -3   1  19        0.12        1.90      3.86 o 
  -2   1  19        6.95        6.13      3.60 o 
  -1   1  19       70.49       76.69      5.65 o 
   0   1  19       52.18       51.79      6.90 o 
   1   1  19        2.49        3.14      3.01 o 
   2   1  19        8.00        7.73      2.92 o 
   3   1  19        8.31        8.24      3.04 o 
   4   1  19       43.81       55.44      5.71 o 
   5   1  19       33.64       38.81      5.68 o 
   6   1  19       81.36       89.47      7.43 o 
  -7   2  19       28.69       48.77      6.83 o 
  -6   2  19        0.84        1.26      4.27 o 
  -5   2  19       73.16       72.21      6.47 o 
  -4   2  19        5.59        6.78      3.92 o 
  -3   2  19        6.57        4.95      3.54 o 
  -2   2  19       53.95       42.09      5.18 o 
  -1   2  19       20.72       19.98      4.12 o 
   0   2  19        0.41        0.90      2.99 o 
   1   2  19       93.58       93.73      5.48 o 
   2   2  19       18.48       22.88      2.98 o 
   3   2  19       21.46       14.30      3.87 o 
   4   2  19       11.98        8.45      4.06 o 
   5   2  19       40.37       46.64      5.93 o 
   6   2  19        8.09        2.96      5.69 o 
  -6   3  19        0.00        7.10      4.91 o 
  -5   3  19        0.34        5.54      4.13 o 
  -4   3  19       22.75       35.65      4.90 o 
  -3   3  19       20.96       22.38      4.17 o 
  -2   3  19       47.70       44.10      4.89 o 
  -1   3  19        2.66        2.98      3.37 o 
   0   3  19        1.89        3.14      3.15 o 
   1   3  19       17.49       17.39      4.22 o 
   2   3  19       30.01       40.52      7.92 o 
   3   3  19       88.10       81.11      5.55 o 
   4   3  19        0.92        2.09      5.52 o 
   5   3  19        5.46       -0.65      4.11 o 
  -6   4  19        4.67       12.27      5.87 o 
  -5   4  19      113.33      112.36      7.90 o 
  -4   4  19        4.95       14.07      4.57 o 
  -3   4  19        3.99       12.23      4.15 o 
  -2   4  19      117.08      131.18      8.28 o 
  -1   4  19       46.13       49.84      4.88 o 
   0   4  19       62.77       81.16      9.60 o 
   1   4  19       30.08       20.15      7.82 o 
   2   4  19        4.43       12.83      3.57 o 
   3   4  19        1.14       -2.27      5.23 o 
   4   4  19       17.51       15.46      7.24 o 
   5   4  19        0.11        2.05      5.13 o 
  -5   5  19       12.23       20.85      5.33 o 
  -4   5  19       19.69       17.07      4.70 o 
  -3   5  19      152.07      143.59     10.13 o 
  -2   5  19       97.38       85.59      6.76 o 
  -1   5  19        0.00       -1.78      3.27 o 
   0   5  19       11.58       18.99      3.42 o 
   1   5  19       13.97       22.83      4.45 o 
   2   5  19       26.27       30.44     10.40 o 
   3   5  19        8.66       12.21      6.95 o 
   4   5  19        9.56       10.24      9.81 o 
  -5   6  19       27.97       35.62      7.62 o 
  -4   6  19        3.27        6.63      4.79 o 
  -3   6  19        2.42        9.81      4.41 o 
  -2   6  19        7.20       13.69      4.72 o 
  -1   6  19       37.10       54.59      6.10 o 
   0   6  19       52.86       68.27      6.61 o 
   1   6  19        2.41        5.13      4.28 o 
   2   6  19       53.21       78.15      9.57 o 
   3   6  19        8.52       -0.67     10.11 o 
   4   6  19       52.49       87.54     12.52 o 
  -4   7  19       14.55       19.10      6.74 o 
  -3   7  19        0.54        6.56      4.95 o 
  -2   7  19        1.24        5.41      4.61 o 
  -1   7  19       20.50       17.35      4.63 o 
   0   7  19        0.09       -1.16      4.63 o 
   1   7  19        9.87        8.05      4.80 o 
   2   7  19        0.13        0.65      6.00 o 
   3   7  19        4.63        6.20      6.96 o 
  -2   8  19       37.15       47.90      6.34 o 
  -1   8  19      306.14      320.42     20.93 o 
   0   8  19        1.33        6.40      5.45 o 
   1   8  19        7.46        7.12      5.83 o 
  -6   0  20       26.55       37.63      8.43 o 
  -5   0  20       46.60       55.45     14.17 o 
  -4   0  20       29.25       20.22      8.09 o 
  -3   0  20      217.02      251.64     15.70 o 
  -2   0  20       21.88       14.12      6.23 o 
  -1   0  20        0.16        1.02      4.63 o 
   0   0  20       52.10       58.79      6.93 o 
   1   0  20        8.19       -2.11      4.32 o 
   2   0  20      157.34      129.88     15.68 o 
   3   0  20        2.04        3.33      4.29 o 
   4   0  20      123.44      145.95      9.79 o 
   5   0  20      158.96      177.62     14.44 o 
  -6   1  20       21.64       19.31      5.26 o 
  -5   1  20       15.62       24.78      5.58 o 
  -4   1  20       22.97       21.63      5.52 o 
  -3   1  20        0.06        5.34      4.25 o 
  -2   1  20        4.80        6.80      4.06 o 
  -1   1  20      120.61      112.79      6.62 o 
   0   1  20       39.02       40.63      4.67 o 
   1   1  20       45.02       43.76      4.31 o 
   2   1  20       13.12       20.36      3.44 o 
   3   1  20       20.72       21.23      4.93 o 
   4   1  20       15.95       18.29      3.65 o 
   5   1  20       59.76       59.23      5.57 o 
  -6   2  20       17.30       19.42      5.15 o 
  -5   2  20       12.75       19.32      4.97 o 
  -4   2  20      120.26      139.49      8.24 o 
  -3   2  20        8.87       18.03      5.06 o 
  -2   2  20       58.15       51.32      5.59 o 
  -1   2  20        2.65        2.12      3.46 o 
   0   2  20       96.30      110.39      6.27 o 
   1   2  20        6.30        4.92      4.18 o 
   2   2  20       57.60       67.86      5.55 o 
   3   2  20      148.40      157.62      7.67 o 
   4   2  20      147.46      156.09     13.44 o 
   5   2  20       27.63       45.50     15.79 o 
  -5   3  20       63.72       57.64      6.34 o 
  -4   3  20      236.38      257.51      9.92 o 
  -3   3  20       71.48       86.41      5.95 o 
  -2   3  20       35.27       43.79      5.31 o 
  -1   3  20       24.29       32.03      4.64 o 
   0   3  20       12.11        5.43      3.39 o 
   1   3  20       65.08       69.92      6.18 o 
   2   3  20        2.85       -0.42      3.53 o 
   3   3  20       11.99       13.50      4.12 o 
   4   3  20        8.44        2.00      6.25 o 
  -5   4  20        4.90        7.19      5.23 o 
  -4   4  20       22.25       27.48      5.26 o 
  -3   4  20        0.00        3.32      4.03 o 
  -2   4  20      187.89      192.96      8.46 o 
  -1   4  20       68.58       68.84      7.92 o 
   0   4  20       33.54       36.14      5.49 o 
   1   4  20        2.89        3.71      3.87 o 
   2   4  20        3.72        8.89      3.97 o 
   3   4  20        0.43       -3.07      6.15 o 
   4   4  20        2.21       -3.57      8.41 o 
  -4   5  20        4.11       10.32      5.03 o 
  -3   5  20        8.68        8.95      4.52 o 
  -2   5  20       23.01       27.59      4.86 o 
  -1   5  20        8.69        4.51      3.69 o 
   0   5  20       20.14       41.22      6.16 o 
   1   5  20       64.11       79.82      7.28 o 
   2   5  20        4.31        9.41     10.01 o 
   3   5  20       11.52       15.72      7.89 o 
  -3   6  20        0.45        4.07      4.74 o 
  -2   6  20       12.21        6.33      4.52 o 
  -1   6  20      100.25      110.73      6.88 o 
   0   6  20       27.40       24.79      5.70 o 
   1   6  20       21.02       31.73      8.02 o 
   2   6  20       30.81       33.03     16.17 o 
  -1   7  20       61.14       89.74      6.59 o 
   0   7  20       86.48      111.54     10.15 o 
  -4   1  21       10.94        7.42      5.15 o 
  -3   1  21        7.39       10.32      4.72 o 
  -2   1  21       12.65       18.75      4.77 o 
  -1   1  21      131.02      134.62      7.82 o 
   0   1  21        2.03        4.39      3.57 o 
   1   1  21      102.73      124.41      6.51 o 
   2   1  21        8.49        4.63      3.15 o 
   3   1  21       45.35       57.31      4.61 o 
  -4   2  21        0.04       -1.07      4.26 o 
  -3   2  21        3.87       -0.69      4.24 o 
  -2   2  21      154.73      151.24     10.14 o 
  -1   2  21       19.41       27.82      4.98 o 
   0   2  21       64.06       65.51      5.34 o 
   1   2  21        7.21        8.70      4.45 o 
   2   2  21       77.12       81.39      6.98 o 
   3   2  21       11.28       17.01      4.74 o 
  -4   3  21       18.94       11.89      5.53 o 
  -3   3  21        0.55        4.00      4.65 o 
  -2   3  21       84.76      104.12      8.07 o 
  -1   3  21       24.35       26.31      4.61 o 
   0   3  21       29.26       34.14      4.43 o 
   1   3  21       29.65       34.96      5.88 o 
   2   3  21        2.61        6.15      4.46 o 
   3   3  21       60.98       63.64      7.06 o 
  -3   4  21        0.90        4.41      4.46 o 
  -2   4  21      154.19      174.84      8.98 o 
  -1   4  21       17.22       18.84      4.49 o 
   0   4  21        2.78        1.63      3.40 o 
   1   4  21        0.47        5.15      4.59 o 
   2   4  21       25.55       35.40      5.45 o 
  -2   5  21       11.45       16.71      5.05 o 
  -1   5  21        0.28        4.21      4.07 o 
   0   5  21        0.61       -0.59      4.82 o 
   1   5  21       15.03       27.78      9.90 o 
  -3   0  22       34.48       63.66     13.21 o 
  -2   0  22        7.96       10.82      6.65 o 
  -1   0  22        3.82        5.79      6.30 o 
   0   0  22       34.99       41.14      7.51 o 
   1   0  22       24.08       25.50      6.77 o 
   2   0  22       18.32       23.03      6.09 o 
  -3   1  22        0.92        3.87      6.73 o 
  -2   1  22        3.83        4.50      4.37 o 
  -1   1  22        5.90        3.87      4.28 o 
   0   1  22       29.26       37.72      5.41 o 
   1   1  22        1.48        2.30      5.75 o 
  -2   2  22       47.12       50.10      8.67 o 
  -1   2  22       15.14        8.22      4.47 o 
   0   2  22        6.09       10.77      4.16 o 
   1   2  22        1.57        2.53      3.82 o 
  -1   3  22       11.77       12.12      5.15 o 
   0   3  22        6.67        7.42      4.28 o 
                                                 
